# Supplementary material for: Stem microanatomical phenomic uncovers a potential role for ZmLSM2 in regulating maize stem bending strength
Source: J Integr Plant Biol. 2026 Jan 19;68(5):1271–89. doi: 10.1111/jipb.70140 (PMC13140054; doi:10.1111/jipb.70140)
Supplement: Supplementary file 2 — Table S1. Information of 383 maize accessions in the panel Table S2. Microanatomical traits of stem and vascular bundles' description and abbreviation Table S3. List of the inbred lines corresponding to the CT image number Table S4. Population clustering results of maize association based on stem microanatomical BLUP values Table S5. Phenotypic variations of 32 traits of the third internode of maize stem among the natural population Table S6. Microanatomical traits of stem and vascular bundles showed signiﬁcant differences among the subpopulations of 383 inbred lines (TST, NSS, SS, and mixed) Table S7. Heritability of the investigated 32 phenotypic traits of maize stem and vascular bundles Table S8. The microanatomical traits of stem and vascular bundles showed signiﬁcant differences among different regional subpopulations of 383 inbred lines (China, CIMMTY, and USA) Table S9. Information of maize material used to build mechanical prediction models Table S10. Summary of trait‐associated SNPs and candidate genes Table S11. Predictive accuracy of models for predicting the bending movement of stems Table S12. Comparison of the stem micro‐phenotype detection method based on CT with the existing paraffin section combined with the optical microscopy method [file JIPB-68-1271-s001.xlsx]

## Sheet: Table S1
Table S1. The information of 383 maize accessions in the panel
Name of accessions	Pedigree	Origin	Sub populations
04K5672	Landrace	China	Mixed
04K5686	Landrace	China	Mixed
04K5702	Landrace	China	NSS
05W002	05W002-1	China	Mixed
05WN230	05WN230-1	China	Mixed
07KS4	Unknown	China	NSS
1323	Unknown	China	Mixed
1462	Unkown	China	NSS
150	Unkown	China	Mixed
177	Unkown	China	Mixed
18-599	American Hybrid P78599	China	NSS
238	Unkown	China	NSS
268	(shen5003×U8112)F3×32	China	NSS
303WX	Landrace	China	Mixed
3411	Unknown	China	Mixed
384-2	Unknown	China	Mixed
3H-2	(WeiDa202×Zi330)×H84	China	Mixed
501	Unknown	China	NSS
5213	Improved from Mo17	China	Mixed
526018	Unkown	China	NSS
5311	GuiZhouQingLongWuSuiBai	China	NSS
647	Landrace	China	Mixed
7327	S37×3H-2	China	NSS
7381	Unknown	China	NSS
812	Improved from U8112	China	SS
832	American Single-cross	China	SS
835B	U8112×Ye515	China	NSS
8902	Ye107×81162	China	Mixed
9642	Unkown	China	Mixed
975-12	78698×Dan9046	China	Mixed
A619	The University of Illinois, USA	USA	NSS
B11	Landrace	China	TST
B111	BSSS(R)C9	China	Mixed
B113	BS11(FR)C9	China	Mixed
B114	Pool 41	China	NSS
B151	Unkown	China	Mixed
BEM	Landrace	China	NSS
BGY	Landrace	China	Mixed
BS16	Population BS16	China	Mixed
BT1	8085×Thai Hybrid	China	TST
BY4839	BHO	China	NSS
BY4960	BHO	China	NSS
BY804	BHO*	China	NSS
BY809	BHO	China	NSS
BY813	BHO	China	NSS
BY843	BHO	China	NSS
BY855	BHO	China	NSS
C8605	Tie7922×Shen5003	China	NSS
CF3	Unknown	China	Mixed
CHANG3	Improved from Landrace	China	Mixed
CHANG7-2	HuangZaoSi×WeiChun	China	Mixed
CHENG698	Foreign Hybrid	China	Mixed
CHUAN48-2	Synthetic	China	Mixed
CIMBL1	derived from BSCB1(R)C9	USA	NSS
CIMBL10	(((CML408/B104)x(CML411/B104))-1-1-BB)-B	CIMMYT	TST
CIMBL100	(LAMA2002-43-2-B)-B	CIMMYT	TST
CIMBL102	(LAMA2002-53-5-B)-B	CIMMYT	TST
CIMBL105	(LAMA2002-61-1-B)-B	CIMMYT	TST
CIMBL106	(MAS[206/312]-23-2-1-1-BBB/[BETASYN]BC1-10-2-1-#-B)-B	CIMMYT	TST
CIMBL107	(MAS[206/312]-23-2-1-1-BBB/[BETASYN]BC1-11-3-1-1-1)-B	CIMMYT	TST
CIMBL108	(MAS[206/312]-23-2-1-1-BBB/[BETASYN]BC1-3-7-1-1-1)-B	CIMMYT	TST
CIMBL11	(((CML150xCML451)-B-33-3-1-BBx(CML176 x CL-G2501)-B-43-1)-B-38-1-2-1-1-B)-B	CIMMYT	TST
CIMBL110	(MAS[206/312]-23-2-1-1-BBB/[BETASYN]BC1-9-3-1-1-1)-B	CIMMYT	TST
CIMBL113	(MIRTC4Am F17-B-2-1-BB)-B	CIMMYT	TST
CIMBL114	(Nei 402025-BBB)-B	CIMMYT	TST
CIMBL116	(OBATANPA-SRc1F3(balbulk1)-#bal/[BETASYN]BC1-54-1-2-BBB)-B	CIMMYT	TST
CIMBL117	(OBATANPA-SRc1F3(balbulk1)-#bal/[BETASYN]BC1-65-2-1-BB)-B	CIMMYT	TST
CIMBL118	(OBATANPA-SRc1F3(balbulk1)-#bal/[BETASYN]BC1-67-1-2-BBB)-B	CIMMYT	TST
CIMBL119	(P390Am/CMLc4F253-B-2-2-4-1-BB)-B	CIMMYT	TST
CIMBL12	(((CML150xCML451)-B-33-3-1-BBx(CML176 x CL-G2501)-B-43-1)-B-38-1-2-2-1-B)-B	CIMMYT	TST
CIMBL120	(P391c2 F22-1-1-2-1-BBB)-B	CIMMYT	TST
CIMBL121	(P591c4 1 y 2 GEN F205-1-1-1-BBB)-B	CIMMYT	TST
CIMBL123	(P72c1xCML-297 x CL-02410-3-1-1-BBB)-B	CIMMYT	TST
CIMBL125	(P84c3BcxLLTtardAsiaxMIRTF41-2-1-2-2-BB)-B	CIMMYT	TST
CIMBL126	(Pob . 391 C4 F91-1-2-1-BB)-B	CIMMYT	TST
CIMBL127	(Pop.147-F2#132-1-1-B-2-BBBB)-B	CIMMYT	TST
CIMBL128	(Pop.28C9HC113-3-1-4-B*-8-BBB)-B	CIMMYT	TST
CIMBL129	(pop.69 Templado Amarillo QPM -BBB1-6-BBB)-B	CIMMYT	Mixed
CIMBL13	(((CML285/B104)x(CML288/NC300))-2-1-BB)-B	CIMMYT	TST
CIMBL131	(SAM4(Angola)/[BETASYN]BC1-43-1-1-B)-B	CIMMYT	TST
CIMBL132	(SAM4(Angola)/[BETASYN]BC1-56-1-1-BBB)-B	CIMMYT	TST
CIMBL133	(SAM4(Angola)/[BETASYN]BC1-66-1-3-BBB)-B	CIMMYT	TST
CIMBL134	(SAM4(Angola)/[BETASYN]BC1-79-2-3-BB)-B	CIMMYT	TST
CIMBL135	(SAM4(Angola)/[BETASYN]BC1-82-1-2-BB)-B	CIMMYT	TST
CIMBL136	(SRR-C1 SA3MH32-4-3-B-1-1-2-BB)-B	CIMMYT	TST
CIMBL138	(TX03-1004-168-B)-B	CIMMYT	TST
CIMBL139	(TX03-1004-179-B)-B	CIMMYT	TST
CIMBL140	(TX03-1004-20-B)-B	CIMMYT	TST
CIMBL141	(TX03-1004-73-B)-B	CIMMYT	Mixed
CIMBL142	(TX03-1005-15-B)-B	CIMMYT	TST
CIMBL143	(TX03-1006-22-B)-B	CIMMYT	Mixed
CIMBL145	(TX03-1007-36-B)-B	CIMMYT	SS
CIMBL146	(TX03-1008-6-B)-B	CIMMYT	Mixed
CIMBL147	(TX03-1013-186-B)-B	CIMMYT	TST
CIMBL148	(TX03-1013-198-B)-B	CIMMYT	TST
CIMBL149	(TX03-1013-1-B)-B	CIMMYT	TST
CIMBL150	(TX03-1034-46-B)-B	CIMMYT	TST
CIMBL151	(TX03-1034-63-B)-B	CIMMYT	TST
CIMBL152	(TX03-1035-55-B)-B	CIMMYT	TST
CIMBL154	(TZI18-BBBB)-B	CIMMYT	Mixed
CIMBL157	(ZM305/[BETASYN]BC1-59-1-2-BBB)-B	CIMMYT	TST
CIMBL16	((CML 288/NC300)-B-9-B-1-BBB)-B	CIMMYT	TST
CIMBL17	((CML 326/B104)-B-9-BBBB)-B	CIMMYT	TST
CIMBL18	((CML161 x CL-02603)-B-22-2-2-1-BBBB)-B	CIMMYT	TST
CIMBL19	((CML161xCML413)-Bx(CML172 x CML451)-BB-25-1-1-2-2-B)-B	CIMMYT	TST
CIMBL20	((CML161xCML413)-Bx(CML172 x CML451)-B-B-25-1-1-3-2-B)-B	CIMMYT	TST
CIMBL21	((CML285/NC300)-B-6-BBBB)-B	CIMMYT	TST
CIMBL23	((CML454 x CL-02603)-B-7-2-2-BB)-B	CIMMYT	TST
CIMBL24	((CML454 x CML451)-B-7-3-2-BB)-B	CIMMYT	TST
CIMBL25	((CML479/CLQ-RCYQ41)-B-2-1-2-2-1-B)-B	CIMMYT	TST
CIMBL26	((CML479/CLQ-RCYQ41)-B-2-1-2-2-2-B)-B	CIMMYT	TST
CIMBL27	((CML479/CLQ-RCYQ41)-B-3-2-3-4-2-B)-B	CIMMYT	TST
CIMBL28	((CML479/CLQ-RCYQ41)-B-53-1-1-2-1-B)-B	CIMMYT	TST
CIMBL32	((KU1409/KU1414-SR/KUI2007)-S2-2-1-BB)-B	CIMMYT	TST
CIMBL33	((KU1409/KU1414-SR/KVI11)-S2-10-2-BB)-B	CIMMYT	TST
CIMBL34	((KU1409/KU1414-SR/KVI3)-S2-3-2-BB)-B	CIMMYT	TST
CIMBL36	((KU1409/KU1414-SR/M162W)-S2-3-1-BB)-B	CIMMYT	TST
CIMBL37	((KU1409/KU1414-SR/NC350)-S2-1-2-BB)-B	CIMMYT	TST
CIMBL38	((KU1409/KU1414-SR/SC213)-S2-10-1-BB)-B	CIMMYT	TST
CIMBL39	((KU1409/KU1414-SR/SC55)-S2-12-1-BB)-B	CIMMYT	TST
CIMBL40	((KU1409/SC55/KU1409)-S2-12-1-BB)-B	CIMMYT	TST
CIMBL41	((KU1414-SR/CML328/KU1414-SR)-S2 -12-1-BB)-B	CIMMYT	TST
CIMBL42	((NC300/Tx772)-B-1-B2-BB)-B	CIMMYT	TST
CIMBL44	((SYN-Y-STR-34-1-1-1-1-2-1-BBBBB/NC354/SYN-Y-STR-34-1-1-1-1-2-1-BBBBB)-S2-13-1-BB)-B	CIMMYT	TST
CIMBL45	((Tx601XB104-B/B110XFR2128-B)-BB-4-BBB)-B	CIMMYT	Mixed
CIMBL46	([[[NAW5867/P30SR]-43-2/[NAW5867/P30SR]-114-1]-9-3-3-B-1-B/CML395-1]-B-13-1-B-4-#/[BETASYN]BC1-8-1-1-1-1)-B	CIMMYT	TST
CIMBL47	([DTPYC9-F11-2-3-1-1-BB x DTPYC9-F46-1-2-1-1-B]-B-1-1-B)-B	CIMMYT	Mixed
CIMBL48	([DTPYC9-F46-1-2-1-1-B x DTPYC9-F74-1-1-1-1-BB]-B-4-1-B)-B	CIMMYT	TST
CIMBL49	([DTPYC9-F65-2-2-1-1-BB x DTPYC9-F65-2-3-1-1-BB]-2-2-2-B)-B	CIMMYT	TST
CIMBL5	H5*PX105A/H101	USA	TST
CIMBL50	([DTPYC9-F74-1-1-1-1-BB x DTPYC9-F65-2-2-1-1-BB]-B-3-2-B)-B	CIMMYT	TST
CIMBL51	([GQL5/[GQL5/[MSRXPOOL9]C1F2-205-1(OSU23i)-5-3-X-X-1-B-B]F2-4sx]-8-6-BB/[BETASYN]BC1-6-5-1-1-1)-B	CIMMYT	TST
CIMBL52	([GQL5/[GQL5/CML202]F2-1sx]-3-1-2-B/[BETASYN]BC1-2-5-1-1-1)-B	CIMMYT	TST
CIMBL53	([SAM4/BETASYN]BC2FS1-1-1-1-BB)-B	CIMMYT	TST
CIMBL54	([SAM4/BETASYN]BC2FS21-4-3-B)-B	CIMMYT	TST
CIMBL55	([SAM4/BETASYN]BC2FS36-4-1-2-BB)-B	CIMMYT	TST
CIMBL56	([SAM4/BETASYN]BC2FS9-2-2-1-BB)-B	CIMMYT	TST
CIMBL6	(Ac8730SR-##-124-1-5-B-1-#/[BETASYN]BC1-16-2-3-1-1)-B	CIMMYT	TST
CIMBL60	([ZM305/BETASYN]BC2-273-1-1-BB)-B	CIMMYT	TST
CIMBL61	(Carotenoid Syn3-FS11-4-3-BBB)-B	CIMMYT	TST
CIMBL62	(Carotenoid Syn3-FS4-2-4-BBB)-B	CIMMYT	TST
CIMBL68	(CL-G2609 G26C23-75-1-1-2-1-B*5)-B	CIMMYT	TST
CIMBL69	(CL-G2609-B)-B	CIMMYT	TST
CIMBL7	(AMATLC0HS71-1-1-2-1-1-1-BBBBBBB)-B	CIMMYT	TST
CIMBL71	(CL-RCY007=PIO3011F2-B)-B	CIMMYT	TST
CIMBL72	(CL-SCBY03)-B	CIMMYT	TST
CIMBL73	(CML329/MBR C3 AmF25-2-1-1-BBB)-B	CIMMYT	TST
CIMBL75	(CML445/[BETASYN]BC1-9-2-3-1-1)-B	CIMMYT	TST
CIMBL77	(CML489/[BETASYN]BC1-2-#-B)-B	CIMMYT	TST
CIMBL78	(CML489/[BETASYN]BC1-5-2-1-2-1)-B	CIMMYT	TST
CIMBL80	(CTS013174/SW(S)C11-42-1-BB-1-3-BBBB/Nei9202-B)-B	CIMMYT	TST
CIMBL81	(Cuba / Guad C3 F125 -2-2-1-BBB)-B	CIMMYT	TST
CIMBL82	(Cuba/Guad C3 F42-2-1-1-BBB)-B	CIMMYT	TST
CIMBL83	(DRPYC9-F13-2-1-1-1-B)-B	CIMMYT	TST
CIMBL85	(DTPYC9-F11-2-3-1-2-B)-B	CIMMYT	TST
CIMBL86	(DTPYC9-F116-2-1-1-1-B)-B	CIMMYT	TST
CIMBL88	(DTPYC9-F134-3-1-B)-B	CIMMYT	TST
CIMBL89	(DTPYC9-F143-5-4-1-2-B)-B	CIMMYT	Mixed
CIMBL91	(DTPYC9-F46-1-7-1-1-BBBB)-B	CIMMYT	TST
CIMBL92	(DTPYC9-F46-3-9-1-2-B)-B	CIMMYT	TST
CIMBL95	(Florida A plus Syn-FS2-2-1-BB)-B	CIMMYT	Mixed
CIMBL97	(KUI carotenoid syn-FS17-3-1-BBB)-B	CIMMYT	TST
CIMBL98	(KUI carotenoid syn-FS25-3-2-BBB)-B	CIMMYT	TST
CIMBL99	(LAMA2002-10-1-B)-B	CIMMYT	TST
CML113	P33C1F-B-129-B-###-2-B	CIMMYT	TST
CML114	P45C2F-B-88-###1-1-2-BB	CIMMYT	TST
CML115	P45C2F151(RIF)-#-5-1-2-BBB	CIMMYT	Mixed
CML116	P45(STE)C1F36-5-1-3-1-BB	CIMMYT	Mixed
CML121	(PI218191/PI209135//PI226685/P1317328/3/P47/MPSWCB4) 6-3-1-5-1-B1-B1#B1(MP704/MP78:518)-8-3-4-B1-4-2-3-B1-B1-#B1	CIMMYT	TST
CML122	(MP704/MP78:518)-8-3-4-B1-4-2-3-B1-B1#B1	CIMMYT	TST
CML130	P33C1F118-5-1-4-5-4-B1-B1#B1	CIMMYT	TST
CML134	P45C2F151-1-2-5-3-1-2-4-B1-B1#B1	CIMMYT	TST
CML139	MP78:518-15-B1-B1#B1	CIMMYT	TST
CML163	G26QH31-2-2-#-2-2-1-B-1-BB-#	CIMMYT	TST
CML165	P66C1F144-3-1-1-BB-1-BB-#	CIMMYT	TST
CML166	P66C1F215-4-1-2-BB-2-BBB	CIMMYT	TST
CML168	G26QSINT-31-1-2-2-BB	CIMMYT	TST
CML169	G26QC22H7-1-1-1-1-BB	CIMMYT	TST
CML170	G26QC22H9-3-1-5-1-BB	CIMMYT	TST
CML171	G25QS4B-H13-5-B-1-1-2-B-1-BBB	CIMMYT	TST
CML172	G25QS4B-H35-2-B-1-1-2-B-4-BBBB	CIMMYT	TST
CML189	G34QH17-2-1-1-B	CIMMYT	TST
CML191	G34QH146-1-1-4-B	CIMMYT	TST
CML20	P24F34-2-3-B-###	CIMMYT	TST
CML223	EV88SUWAN1SR(BC5)-3-1-2-BB	CIMMYT	TST
CML225	EV88SUWAN1SR(BC5)-62-1-1-BB	CIMMYT	TST
CML226	EV88SUWAN1SR(BC5)-78-1-1-BB	CIMMYT	TST
CML228	EV88SUWAN1SR(BC5)-201-1-1-BB	CIMMYT	TST
CML26	P26F40-1-4-1-3-#-2-B-##	CIMMYT	TST
CML27	P27F1-1-3-B-###	CIMMYT	TST
CML28	P27F35-8-3-B-####-B	CIMMYT	TST
CML282	(G22F128/G22F25)-2-2-3-1-BB-F	CIMMYT	TST
CML285	P24C5F34-2-3-B-F-2#-BBB-F	CIMMYT	TST
CML287	(P24F26/27F1)-4-1-B-1-1-BB-F	CIMMYT	TST
CML289	P24STEC1F23-5-2-1-2-3-BB-F	CIMMYT	TST
CML290	(P28/TSR)-33-3-7-3-1-BB-F	CIMMYT	TST
CML298	SINTAMTSR-7-4-2-2-1-BB-F	CIMMYT	TST
CML304	SINTAMTSR-76-1-2-3-2-BB-F	CIMMYT	TST
CML305	SINTAMTSR-23-2-2-1-3-BB-F	CIMMYT	TST
CML307	SINTAMTSR-61-3-2-8-2-BB-F	CIMMYT	TST
CML31	P27F117-1-4-B-####	CIMMYT	TST
CML32	P28(TSR)S2-11-2-4-B-1-##	CIMMYT	TST
CML323	P33C2(STE)-102-2-B-2-B-1-B*3	CIMMYT	TST
CML324	P33C2(STE)-12-1-B-2-B*4	CIMMYT	TST
CML325	P45C6F28-1-2-B*6	CIMMYT	TST
CML326	P45C6F6-2-1-1-B*5	CIMMYT	TST
CML327	P45C6F83-3-1-B*5	CIMMYT	Mixed
CML361	SA4C2F(21/26)-4-2-7-3-B	CIMMYT	TST
CML40	P36C5F144-2-2-B-###	CIMMYT	TST
CML411	P28C7-S4-#-BBBBBBBBBBB	CIMMYT	TST
CML415	KC3001/KC3002-22-2-1-B-4-BBBBBBBB	CIMMYT	TST
CML422	G17TSRH5-2-4-7-1-1-1-BBBBBBB	CIMMYT	TST
CML423	G18C19H100#-4-1-1-BBBBBBB	CIMMYT	TST
CML426	P31C4S5B-38-##-2-BBB	CIMMYT	TST
CML432	KTX3752F2-7-1-1-1-BBB	CIMMYT	TST
CML433	KTX3753F2-5-1-1-2-BBB	CIMMYT	TST
CML454	CAPITANMIRANDA8627-20-1-2-B*15	CIMMYT	TST
CML465	AMATLC0HS71-1-1-2-1-1-1-BBB	CIMMYT	TST
CML468	P28C9F113-3-1-4-B*7	CIMMYT	TST
CML470	P31C4S5B-39-##-1-BB	CIMMYT	TST
CML473	P31C4S5B-23-##-4-BBBB	CIMMYT	TST
CML479	(P24STE-5/24STE-17)-BBBB-###-B-3-B-1-B*4	CIMMYT	TST
CML486	P45C8-76-1-2-1-2-BBBB	CIMMYT	TST
DAN9046	Shen5003×Tie7922	China	NSS
GEMS14	2127-01_DK888_S11_F2S4_9181-Blk21/00	USA	SS
GEMS15	2131-01_DK888_S11_F2S4_9184-Blk20/00	USA	TST
GEMS17	2142-01_DK888_S11_F2S4_9190-Blk19/00	USA	SS
GEMS18	2143-02_DK888_S11_F2S4_9193-Blk19/00	USA	SS
GEMS19	2146-01_DK888_S11_F2S4_9196-Blk29/00	USA	TST
GEMS20	2150-01_DK888_S11_F2S4_9199-Blk16/00	USA	SS
GEMS21	2152-02_DK888_S11_F2S4_65/97-Blk/97-99	USA	SS
GEMS23	2156-02_DK888_S11_F2S4_h92847-Blk13/00	USA	SS
GEMS24	2201-01_DK830_S11_F2S4_9208-Blk27/00	USA	TST
GEMS25	2226-02_XL370A_S11_F2S4_9211-Blk25/00	USA	Mixed
GEMS27	2250-01_XL370A_S11_F2S4_9214-Blk21/00	USA	Mixed
GEMS28	2250-02_XL370A_S11_F2S4_3363-Blk03/00	USA	Mixed
GEMS29	2253-01_XL370A_S11_F2S4_9220-Blk24/00	USA	Mixed
GEMS3	2011-01_SE32-S17_F2S4_9148-Blk22/00	USA	Mixed
GEMS30	2258-03_XL380_S11_F2S4_71/97-Blk/98	USA	TST
GEMS31	2282-01_XL380_S11_F2S4_9226-Blk26/00	USA	TST
GEMS32	2283-01_XL380_S11_F2S4_9229-Blk20/00	USA	Mixed
GEMS33	PE001n16F2S2-44	USA	NSS
GEMS35	PE001n16F2S2-172	USA	NSS
GEMS36	PE001n16F2S2-176	USA	NSS
GEMS37	PE001n16F2S2-181	USA	NSS
GEMS39	PE001n16F2S2-239	USA	NSS
GEMS4	2084-02_DK212T_S11_F2S4_9151-Blk38/00	USA	SS
GEMS40	PE001n16F2S2-431	USA	NSS
GEMS41	PE001n16F2S2-521	USA	NSS
GEMS42	PE001n16F2S2-705	USA	NSS
GEMS43	PE001n16F2S2-857	USA	NSS
GEMS44	CH05015:N12-140-1-B-B	USA	Mixed
GEMS45	CH05015:N12-20-1-B-B	USA	Mixed
GEMS47	UR13085:N0125-014-001	USA	NSS
GEMS48	DKXL370:N11a20-31-1-B-B	USA	NSS
GEMS5	2086-01_DK212T_S11_F2S4_9154-Blk20/00	USA	SS
GEMS50	DKB844:S1601-517-1-B	USA	SS
GEMS51	CUBA164:S2008a-83-1-B	USA	SS
GEMS52	CUBA164:S2008a-326-1-B	USA	SS
GEMS53	CUBA164:S15-192-2-B	USA	SS
GEMS58	ARI01150:N04-696-1-B	USA	NSS
GEMS59	SCROI:N1310-398-1-B	USA	NSS
GEMS6	2088-01_DK212T_S11_F2S4_9157-Blk29/00	USA	SS
GEMS60	CHIS775:N1912-519-1-B-B	USA	NSS
GEMS61	ARI16026:S17-10-1-B-B	USA	TST
GEMS63	CUBA164:S1511b-325-001	USA	SS
GEMS64	CUBA164:S1511b-249-1-B-B	USA	SS
GEMS9	2111-01_DK212T_S11_F2S4_9166-Blk31/00	USA	SS
GY1032	AIHO	China	NSS
GY220	AIHO*	China	NSS
GY237	AIHO	China	NSS
GY246	AIHO	China	NSS
GY462	AIHO	China	NSS
GY798	AIHO	China	NSS
HAI1134	HuangYa×Hua94	China	NSS
HUA83-2	Landrace	China	Mixed
HZS	TangSiPingTou	China	Mixed
IRF291	A671×LH38	China	NSS
J4112	1A619-1-1×U8112	China	Mixed
JH59	American Hybrid P78599	China	NSS
JH96C	Synthetic	China	NSS
JI53	Derived from Ji Synthetic C0-2	China	NSS
JI63	(127-32×Tie84)×(Wei24×Wei20)	China	NSS
JI846	Ji63×Mo17	China	NSS
JI853	(HuangZaoSi×Zi330)×Zi330	China	Mixed
JIAO51	Improved from Landrace	China	Mixed
K10	(Chang3×Shen5003)×Chang3	China	NSS
K12	HuangZaoSi×WeiChun	China	NSS
K14	Shen5005×6917	China	NSS
K22	K11×Ye478	China	NSS
L3180	Foreign hybrid	China	Mixed
LG001	Unknown	China	NSS
LIAO138	Improved from Dan340	China	NSS
LIAO159	Unkown	China	Mixed
LIAO5114	Tie7922×Shen5003	China	Mixed
LIAO5263	Liao526-2-2-2-1-3-1	China	NSS
LK11	Mo17×Zi330	China	NSS
LY	Unknown	China	TST
LY042	Unknown	China	NSS
M153	Unknown	China	NSS
M97	Unknown	China	NSS
MN	Landrace	China	Mixed
MO113	Unknown	China	NSS
MO17	187-2×C103	China	NSS
NAN21-3	Jugoslavian Hybrid	China	Mixed
NMJT	Landrace	China	Mixed
P138	American Hybrid P78599	China	NSS
P178	American Hybrid P78599	China	NSS
Q1261	Improved from K12	China	NSS
QI205	(VeiAi141×ZhongXi017)×Population 70	China	Mixed
QI319	American Hybrid P78599	China	NSS
R08	American Hybrid P78641	China	NSS
R15	American Hybrid	China	NSS
R15X1141	R15*X1141P-3-3-3-1-1-2	China	NSS
RY697	RYD	China	Mixed
RY713	RYD	China	NSS
RY729	RYD	China	Mixed
RY732	RYD	China	NSS
RY737	RYD	China	Mixed
S22	American Hybrid	China	NSS
SC55	The University of Illinois, USA	USA	Mixed
SHEN135	Unknown	China	Mixed
SHEN137	American Hybrid 6JK611	China	NSS
SHEN5003	American Single-cross 3147	China	NSS
SI273	American Hybrid	China	NSS
SI434	Si466×Hua94	China	NSS
SI444	A619×HuangZaoSi	China	NSS
SK	Landrace	China	Mixed
SW1611	Suwan2	China	TST
SW92E114	Landrace	China	TST
SY1032	Syn.D.O	China	Mixed
SY1035	Syn.D.O	China	NSS
SY1052	Syn.D.O	China	NSS
SY1077	Syn.D.O	China	Mixed
SY1128	Syn.D.O	China	NSS
SY3073	Syn.D.O	China	NSS
SY998	Syn.D.O	China	NSS
SY999	Syn.D.O	China	NSS
TIAN77	(HuangXiao162×Mei1865)×(187-2×Nan55)	China	Mixed
TIE7922	American Hybrid 3382	China	SS
TX5	Landrace	China	NSS
TY1	TY30331-2-4-2-1-3-2	China	Mixed
TY10	TY30331-2-8-1-1-3-2	China	Mixed
TY11	TY30331-2-8-1-2-1-1	China	Mixed
TY2	TY30331-2-4-2-2-1-1	China	Mixed
TY3	TY30331-2-4-2-2-2-1	China	Mixed
TY4	TY30331-2-4-2-2-2-2	China	Mixed
TY5	TY30331-2-4-2-2-3-1	China	Mixed
TY6	TY30331-2-5-1-2-3-2	China	Mixed
TY7	TY30331-2-5-2-1-1-3	China	Mixed
TY8	TY30331-2-7-1-2-1-1	China	Mixed
TY9	TY30331-2-8-1-1-3-1	China	Mixed
U8112	American Hybrid 3382	China	SS
W138	Unknown	China	NSS
WH413	HuangZaoSi×WenQing1331	China	Mixed
WMR	Landrace	China	Mixed
WU109	XiDan7	China	Mixed
X1141P	X1141P-1-4-6-1-3-2-1-1	China	NSS
YAN414	HuangZaoSi	China	Mixed
YE107	Foreign Hybrid XL80	China	Mixed
YE478	U8112×Shen5003	China	Mixed
YE488	U8112×Shen5003	China	Mixed
YE515	(HuaFeng100×AiGo352)×HuangZaoSi	China	Mixed
YE52106	(Ye1075×Ye106)×AiJin525	China	NSS
YE8001	Ye488×3189	China	Mixed
YU374	Synthetic	China	NSS
YU87-1	American Hybrid	China	NSS
YUN46	Unkown	China	TST
YZ15	YuZong15BC-2	China	NSS
Z2018F	Zheng2018F2*698-3-1-2-1-1	China	Mixed
ZHENG22	Dan340×E28	China	Mixed
ZHENG28	Ye478×Tuxpeno	China	NSS
ZHENG29	Shen5003	China	Mixed
ZHENG30	Zheng20×Ye478	China	NSS
ZHENG32	American Single-cross 3382	China	SS
ZHENG35	Unkown	China	Mixed
ZHENG653	(Shen5003×Zong31)×Shen5003	China	NSS
ZHI41	Unkown	China	NSS
ZHONG69	American Hybrid P78599	China	Mixed
ZONG31	Synthetic	China	NSS
ZZ01	American Hybrid P78641	China	NSS
ZZ03	Unkown	China	NSS
B73	BSSS	China	SS

## Sheet: Table S2
Table S2. List of the inbred lines corresponding to the CT image number
CT scanning image datasets of stem vascular bundles for the the maize association panel of 383 inbred lines at the silking period grown in Beijing, 2018			CT scanning image datasets of stem vascular bundles for the the maize association panel of 383 inbred lines at the silking period grown in Sanya, 2021
CT image number	Name of accessions		CT image number	Name of accessions
104	150		1	150
114	177		2	177
346	238		3	238
190	268		4	268
241	501		5	501
301	647		6	647
65	812		7	812
66	832		8	832
404	1323		9	1323
197	1462		10	1462
377	3411		11	3411
67	5213		13	5213
376	5311		14	5311
330	7327		15	7327
107	7381		16	7381
123	8902		17	8902
399	9642		18	9642
198	526018		21	526018
31	04K5672		22	04K5672
6	04K5686		23	04K5686
2	04K5702		24	04K5702
34	05W002		25	05W002
295	05WN230		26	05WN230
405	07KS4		27	07KS4
338	18-599		28	18-599
8	303WX		29	303WX
321	384-2		30	384-2
425	3H-2		31	3H-2
167	835b		35	835B
56	975-12		36	975-12
37	A619		37	A619
484	B11		38	B11
108	B111		40	B111
176	B113		41	B113
41	B114		42	B114
331	B151		43	B151
207	B73		44	B73
201	BEM		46	BEM
7	BGY		47	BGY
124	BS16		49	BS16
125	BT1		50	BT1
168	By4839		51	BY4839
242	By4960		53	BY4960
250	By804		54	BY804
183	By809		56	BY809
191	By813		57	BY813
345	By843		59	BY843
263	By855		60	BY855
310	C8605		61	C8605
368	CF3		62	CF3
5	Chang3		63	CHANG3
94	Chang7-2		64	Chang7-2
290	Cheng698		65	CHENG698
322	chuan48-2		66	CHUAN48-2
79	CIMBL1		68	CIMBL1
393	CIMBL10		69	CIMBL10
440	CIMBL100		70	CIMBL100
271	CIMBL102		72	CIMBL102
410	CIMBL105		74	CIMBL105
380	CIMBL106		75	CIMBL106
418	CIMBL107		76	CIMBL107
426	CIMBL108		77	CIMBL108
435	CIMBL11		79	CIMBL11
411	CIMBL110		80	CIMBL110
273	CIMBL113		83	CIMBL113
419	CIMBL114		84	CIMBL114
353	CIMBL116		86	CIMBL116
362	CIMBL117		87	CIMBL117
500	CIMBL118		88	CIMBL118
422	CIMBL119		89	CIMBL119
463	CIMBL12		90	CIMBL12
365	CIMBL120		91	CIMBL120
313	CIMBL121		92	CIMBL121
131	CIMBL123		93	CIMBL123
247	CIMBL125		95	CIMBL125
381	CIMBL126		96	CIMBL126
366	CIMBL127		97	CIMBL127
466	CIMBL128		98	CIMBL128
285	CIMBL129		99	CIMBL129
473	CIMBL13		100	CIMBL13
475	CIMBL131		102	CIMBL131
476	CIMBL132		103	CIMBL132
339	CIMBL133		104	CIMBL133
169	CIMBL134		105	CIMBL134
170	CIMBL135		106	CIMBL135
334	CIMBL136		107	CIMBL136
369	CIMBL138		109	CIMBL138
378	CIMBL139		110	CIMBL139
347	CIMBL140		112	CIMBL140
305	CIMBL141		113	CIMBL141
286	CIMBL142		114	CIMBL142
153	CIMBL143		115	CIMBL143
199	CIMBL145		117	CIMBL145
95	CIMBL146		118	CIMBL146
177	CIMBL147		119	CIMBL147
348	CIMBL148		120	CIMBL148
274	CIMBL149		121	CIMBL149
323	CIMBL150		123	CIMBL150
214	CIMBL151		124	CIMBL151
154	CIMBL152		125	CIMBL152
140	CIMBL154		127	CIMBL154
324	CIMBL157		130	CIMBL157
306	CIMBL16		131	CIMBL16
76	CIMBL17		132	CIMBL17
480	CIMBL18		133	CIMBL18
477	CIMBL19		134	CIMBL19
501	CIMBL20		136	CIMBL20
423	CIMBL21		137	CIMBL21
456	CIMBL23		139	CIMBL23
340	CIMBL24		140	CIMBL24
445	CIMBL25		141	CIMBL25
424	CIMBL26		142	CIMBL26
453	CIMBL27		143	CIMBL27
355	CIMBL28		144	CIMBL28
370	CIMBL32		149	CIMBL32
449	CIMBL33		150	CIMBL33
431	CIMBL34		151	CIMBL34
433	CIMBL36		152	CIMBL36
434	CIMBL37		153	CIMBL37
400	CIMBL38		154	CIMBL38
494	CIMBL39		155	CIMBL39
275	CIMBL40		157	CIMBL40
307	CIMBL41		158	CIMBL41
192	CIMBL42		159	CIMBL42
115	CIMBL44		160	CIMBL44
116	CIMBL45		161	CIMBL45
161	CIMBL46		162	CIMBL46
155	CIMBL47		163	CIMBL47
68	CIMBL48		164	CIMBL48
318	CIMBL49		165	CIMBL49
387	CIMBL5		166	CIMBL5
184	CIMBL50		167	CIMBL50
416	CIMBL51		168	CIMBL51
342	CIMBL52		169	CIMBL52
468	CIMBL53		170	CIMBL53
27	CIMBL54		171	CIMBL54
159	CIMBL55		172	CIMBL55
202	CIMBL56		173	CIMBL56
276	CIMBL6		177	CIMBL6
156	CIMBL60		178	CIMBL60
264	CIMBL61		179	CIMBL61
265	CIMBL62		180	CIMBL62
470	CIMBL68		185	CIMBL68
216	CIMBL69		186	CIMBL69
481	CIMBL7		187	CIMBL7
412	CIMBL71		189	CIMBL71
363	CIMBL72		190	CIMBL72
80	CIMBL73		191	CIMBL73
141	CIMBL75		193	CIMBL75
372	CIMBL77		194	CIMBL77
267	CIMBL78		195	CIMBL78
479	CIMBL80		198	CIMBL80
208	CIMBL81		199	CIMBL81
413	CIMBL82		200	CIMBL82
142	CIMBL83		201	CIMBL83
300	CIMBL85		203	CIMBL85
373	CIMBL86		204	CIMBL86
343	CIMBL88		206	CIMBL88
143	CIMBL89		207	CIMBL89
364	CIMBL91		209	CIMBL91
350	CIMBL92		210	CIMBL92
96	CIMBL95		213	CIMBL95
303	CIMBL97		215	CIMBL97
193	CIMBL98		216	CIMBL98
414	CIMBL99		217	CIMBL99
288	CML113		218	CML113
217	CML114		219	CML114
162	CML115		220	CML115
218	CML116		221	CML116
311	CML121		223	CML121
292	CML122		224	CML122
86	CML130		225	CML130
219	CML134		226	CML134
296	CML139		227	CML139
486	CML163		228	CML163
471	CML165		229	CML165
469	CML166		230	CML166
407	CML168		231	CML168
458	CML169		232	CML169
401	CML170		233	CML170
436	CML171		234	CML171
459	CML172		235	CML172
126	CML189		236	CML189
257	CML191		237	CML191
437	CML20		239	CML20
450	CML223		240	CML223
297	CML225		241	CML225
457	CML226		242	CML226
427	CML228		243	CML228
428	CML26		245	CML26
454	CML27		246	CML27
503	CML28		247	CML28
504	CML282		248	CML282
505	CML285		249	CML285
487	CML287		250	CML287
488	CML289		251	CML289
472	CML290		253	CML290
460	CML298		255	CML298
402	CML304		257	CML304
491	CML305		258	CML305
499	CML307		259	CML307
415	CML31		260	CML31
464	CML32		261	CML32
356	CML323		262	CML323
294	CML324		263	CML324
127	CML325		264	CML325
232	CML326		265	CML326
430	CML327		266	CML327
344	CML361		269	CML361
443	CML40		271	CML40
329	CML411		273	CML411
451	CML415		275	CML415
57	CML422		276	CML422
58	CML423		277	CML423
77	CML426		278	CML426
277	CML432		282	CML432
498	CML433		283	CML433
465	CML454		285	CML454
461	CML465		286	CML465
36	CML468		287	CML468
203	CML470		288	CML470
81	CML473		289	CML473
379	CML479		290	CML479
409	CML486		292	CML486
129	Dan9046		308	DAN9046
49	GEMS14		320	GEMS14
389	GEMS15		321	GEMS15
281	GEMS17		322	GEMS17
252	GEMS18		323	GEMS18
360	GEMS19		324	GEMS19
421	GEMS20		325	GEMS20
390	GEMS21		326	GEMS21
253	GEMS23		327	GEMS23
185	GEMS24		328	GEMS24
186	GEMS25		329	GEMS25
282	GEMS27		330	GEMS27
235	GEMS28		331	GEMS28
99	GEMS29		332	GEMS29
374	GEMS3		333	GEMS3
335	GEMS30		334	GEMS30
121	GEMS31		335	GEMS31
236	GEMS32		336	GEMS32
485	GEMS33		337	GEMS33
210	GEMS35		338	GEMS35
254	GEMS36		339	GEMS36
336	GEMS37		340	GEMS37
237	GEMS39		341	GEMS39
317	GEMS4		342	GEMS4
398	GEMS40		343	GEMS40
304	GEMS41		344	GEMS41
211	GEMS42		345	GEMS42
361	GEMS43		346	GEMS43
50	GEMS44		347	GEMS44
83	GEMS45		348	GEMS45
20	GEMS47		349	GEMS47
187	GEMS48		350	GEMS48
100	GEMS5		352	GEMS5
212	GEMS50		353	GEMS50
238	GEMS51		354	GEMS51
255	GEMS52		355	GEMS52
101	GEMS53		356	GEMS53
75	GEMS58		360	GEMS58
239	GEMS59		361	GEMS59
188	GEMS6		362	GEMS6
85	GEMS60		363	GEMS60
284	GEMS61		364	GEMS61
240	GEMS63		365	GEMS63
189	GEMS64		366	GEMS64
337	GEMS9		367	GEMS9
205	Gy1032		369	GY1032
166	Gy220		370	GY220
33	Gy237		371	GY237
48	Gy246		372	GY246
59	Gy462		374	GY462
102	Gy798		375	GY798
260	Hai1134		378	HAI1134
478	Hua83-2		383	HUA83-2
18	HZS		385	HZS
109	IRF291		386	IRF291
105	J4112		388	J4112
229	JH59		389	JH59
171	JH96C		390	JH96C
44	Ji53		391	JI53
51	Ji63		392	JI63
91	Ji846		393	JI846
225	Ji853		394	JI853
483	Jiao51		395	JIAO51
11	K10		397	K10
309	K12		398	K12
103	K14		399	K14
63	K22		400	K22
64	L3180		401	L3180
243	LG001		402	LG001
42	Liao138		403	LIAO138
145	Liao159		404	LIAO159
132	Liao5114		405	LIAO5114
230	Liao5263		407	LIAO5263
23	LK11		408	LK11
299	LY		412	LY
146	LY042		413	LY042
181	M153		414	M153
38	M97		416	M97
1	MN		417	MN
4	MO113		418	MO113
92	MO17		419	MO17
136	Nan21-3		420	NAN21-3
26	NMJT		421	NMJT
386	P138		423	P138
352	P178		424	P178
147	Q1261		425	Q1261
266	Qi205		426	QI205
60	Qi319		427	QI319
164	R08		428	R08
194	R15		429	R15
110	R15X1141		430	R15X1141
30	Ry697		432	RY697
130	Ry713		433	RY713
251	Ry729		434	RY729
82	Ry732		435	RY732
40	Ry737		436	RY737
268	S22		437	S22
452	SC55		439	SC55
69	Shen135		440	SHEN135
106	Shen137		441	SHEN137
248	Shen5003		442	SHEN5003
19	Si273		443	SI273
62	Si434		444	SI434
16	Si444		445	SI444
73	SK		446	SK
74	SW1611		447	SW1611
397	SW92E114		448	SW92E114
312	Sy1032		449	SY1032
148	Sy1035		450	SY1035
88	Sy1052		452	SY1052
326	Sy1077		453	SY1077
357	Sy1128		454	SY1128
182	Sy3073		455	SY3073
245	Sy998		456	SY998
231	Sy999		457	SY999
384	Tian77		458	TIAN77
149	Tie7922		459	TIE7922
52	TX5		461	TX5
261	TY1		462	TY1
45	TY10		463	TY10
165	TY11		464	TY11
221	TY2		465	TY2
111	TY3		466	TY3
150	TY4		467	TY4
319	TY5		468	TY5
244	TY6		469	TY6
226	TY7		470	TY7
195	TY8		471	TY8
118	TY9		472	TY9
196	U8112		473	U8112
55	W138		474	W138
97	WH413		475	WH413
112	WMR		476	WMR
46	Wu109		477	WU109
47	X1141P		478	X1141P
70	Yan414		482	YAN414
367	Ye107		483	YE107
222	Ye478		484	YE478
223	Ye488		485	YE488
157	Ye515		486	YE515
174	Ye52106		487	YE52106
151	Ye8001		488	YE8001
278	Yu374		489	YU374
53	Yu87-1		490	YU87-1
447	Yun46		491	YUN46
448	YZ15		492	YZ15
320	Z2018F		493	Z2018F
160	Zheng22		496	ZHENG22
249	Zheng28		497	ZHENG28
158	Zheng29		498	ZHENG29
61	Zheng30		499	ZHENG30
315	Zheng32		500	ZHENG32
206	Zheng35		512	ZHENG35
289	Zheng653		514	ZHENG653
420	Zhi41		515	ZHI41
385	Zhong69		516	ZHONG69
175	Zong31		518	ZONG31
71	ZZ01		519	ZZ01
152	ZZ03		520	ZZ03

## Sheet: Table S3
Table S3. Description and abbreviation of stem microanatomical traits
Abbreviation	The full name of trait	Unit	Trait description
SZ_A	Stem slice area	mm2	The area of the cross-section of the stem slice
SZ_P	Stem slice perimeter	mm	The perimeter of the cross-section of the stem slice
SZ_LA	Long axis length of the stem slice	mm	The long axis length of the cross-section of the stem slice
SZ_SA	Short axis length of the stem slice	mm	The short axis length of the cross-section of the stem slice
SZ_LWR	Length-width ratio of the stem cross section	-	SZ_LA/SZ_SA
EZ_A	Epidermis zone area	mm2	The eare of the epidermis zone
EZ_T	Epidermis zone thickness	mm	The thickness of the epidermis zone
PZ_A	Periphery zone area	mm2	The eare of the periphery zone
PZ_T	Periphery zone thickness	mm	The thickness of the periphery zone
IZ_A	Inner zone area	mm2	The eare of the inner zone
IZ_T	Inner zone thickness	mm	The thickness of the inner zone
VB_N	Total vascular bundle number	number	The total number of vascular bundles in the cross-section of the stem
VB_A	Total vascular bundle area	mm2	The total area of vascular bundles in the cross-section of the stem
VB_Aave	Vascular bundle average area	mm2	Total vascular bundle area/total vascular bundle number, VB_A/VB_N
VB_D	Vascular bundle density	number/mm2	Total vascular bundles number/ stem slice area, VB_N/SZ_A
VB_AreaRatio	Area ratio of vascular bundles and the stem slice	-	Total vascular bundle area/stem slice area, VB_A/SZ_A
IZ_VB_N	Vascular bundle number in the inner zone	number	The total number of vascular bundles in the inner zone
IZ_VB_A	Total vascular bundle area in the inner zone	mm2	The total area of vascular bundles in the inner zone
IZ_VB_D	Vascular bundle density in the inner zone	number/mm2	Total vascular bundles number in the inner zone/ inner zone area, IZ_VB_N/IZ_A
IZ_VB_CAR	Convex area ratio of vascular bundles in the inner zone	-	Total vascular bundle convex area in the inner zone/total vascular bundle area in the inner zone, IZ_VB_CA/ IZ_VB_A
PZ_VB_N	Vascular bundle number in the periphery zone	number	The total number of vascular bundles in the periphery zone
PZ_VB_A	Total vascular bundle area in the periphery zone	mm2	The total area of vascular bundles in the periphery zone
PZ_VB_D	Vascular bundle density in the periphery zone	number/mm2	Total vascular bundles number in the periphery zone/ periphery zone area, PZ_VB_N/PZ_A
PZ_VB_CAR	Convex area ratio of vascular bundles in the periphery zone: PZ_VB_CA/ PZ_VB_A	-	Total vascular bundle convex area in the periphery zone/total vascular bundle area in the periphery zone, PZ_VB_CA/ PZ_VB_A
PMOI	Polar moment of inertia of vascular bundles	mm4	Calculated using the polar moment of inertia formula based on the distribution and morphology of vascular bundles (PMOI=Σ(Ai×ri²), where Ai is the area of a single vascular bundle and ri is the distance from the centroid of the vascular bundle to the centroid of the cross-section). It characterizes the vascular bundle's resistance to torsion; the larger the value, the stronger the torsional resis…
MOA	Moment of area of vascular bundles	mm3	Calculated using the moment of area formula based on the distribution and morphology of vascular bundles (MOA=Σ(Ai×yi²), where Ai is the area of a single vascular bundle and yi is the distance from the centroid of the vascular bundle to the neutral axis). It characterizes the vascular bundle's resistance to bending around the neutral axis; the larger the value, the stronger the bending resistance.
MOIAL	Moment of area of vascular bundles corresponding to the long axis of the stem cross section	mm4	Moment of area of vascular bundles calculated around the long axis of the stem cross-section. It characterizes the vascular bundle's resistance to bending along the short-axis direction.
MOIAS	Moment of area of vascular bundles corresponding to the short axis of the stem cross section	mm4	Moment of area of vascular bundles calculated around the short axis of the stem cross-section. It characterizes the vascular bundle's resistance to bending along the long-axis direction.
avePMOI	Average polar moment of inertia of vascular bundles	mm4	Polar moment of inertia of vascular bundles divided by the total number of vascular bundles (PMOI/VB_N). It reflects the average torsional resistance of a single vascular bundle.
aveMOA	Average moment of area of vascular bundles	mm3	Moment of area of vascular bundles divided by the total number of vascular bundles (MOA/VB_N). It reflects the average bending resistance of a single vascular bundle.
aveMOIAL	Average moment of area of vascular bundles corresponding to the long axis of the stem cross section	mm4	Moment of area of vascular bundles corresponding to the long axis of the stem cross-section divided by the total number of vascular bundles (MOIAL/VB_N). It reflects the average resistance of a single vascular bundle to bending along the short-axis direction.
aveMOIAS	Average moment of area of vascular bundles corresponding to the short axis of the stem cross section	mm4	Moment of area of vascular bundles corresponding to the short axis of the stem cross-section divided by the total number of vascular bundles (MOIAS/VB_N). It reflects the average resistance of a single vascular bundle to bending along the long-axis direction.

## Sheet: Table S4
Table S4. Population clustering results of maize association panel of 383 inbred lines based on stem microanatomical BLUP values
Name of accessions	Sub populations	Origin	Group	SZ_A	SZ_P	SZ_LA	SZ_SA	SZ_LWR	EZ_A	EZ_T	PZ_A	PZ_T	IZ_A	IZ_T	VB_A	VB_Aave	PZ_VB_A	IZ_VB_A	VB_AreaRatio	PZ_VB_AreaRatio	IZ_VB_AreaRatio	VB_N	PZ_VB_N	IZ_VB_N	VB_D	PZ_VB_D	IZ_VB_D	avePMOI	aveMOA	aveMOIAL	aveMOIAS	PMOI	MOA	MOIAL	MOIAS
04K5686	Mixed	China	1	340.18	69.7187	21.8583	19.539	1.11307	4.90042	0.0707092	62.4727	1.00768	273.47	9.26292	42.2127	0.0843219	16.3227	25.7821	0.125705	0.254503	0.0954878	509.599	285.789	224.262	1.52883	4.73527	0.841048	0.00013602	0.000229381	7.3968e-05	6.23129e-05	0.0718007	0.116741	0.0390504	0.0328978
05W002	Mixed	China	1	331.399	69.0154	21.4743	19.4033	1.1061	5.3348	0.0770601	61.5989	1.00715	265.393	9.1393	42.2372	0.0846217	16.4962	24.9882	0.126231	0.264017	0.0949494	504.993	284.823	221.138	1.52781	4.78009	0.841048	0.000138647	0.00023003	7.4608e-05	6.41395e-05	0.0721861	0.117512	0.0388027	0.0334587
07KS4	NSS	China	1	349.701	70.5461	22.1029	19.8251	1.10943	5.49573	0.0787576	63.2992	1.00913	280.324	9.38321	43.6479	0.0847797	16.7205	26.2133	0.126206	0.264258	0.0948789	515.41	287.998	225.177	1.52663	4.76811	0.841048	0.000144196	0.000232405	7.69879e-05	6.71825e-05	0.0783096	0.124204	0.0415682	0.036673
177	Mixed	China	1	333.767	69.1264	21.4598	19.5219	1.10286	5.42293	0.0788951	61.4382	1.00591	268.091	9.18201	42.1884	0.0847092	16.5151	24.8396	0.126069	0.264269	0.0942428	503.204	284.514	220.285	1.52396	4.75242	0.841048	0.000140046	0.000230721	7.5308e-05	6.48344e-05	0.0719446	0.117153	0.0385951	0.0334335
238	NSS	China	1	324.26	68.1738	21.1915	19.2213	1.10432	5.10691	0.0741852	60.8413	1.00529	260.483	9.04782	41.4399	0.0843926	16.3884	24.3428	0.126019	0.26182	0.0946614	503.163	283.817	222.161	1.5344	4.77172	0.841048	0.000133373	0.000227022	7.1608e-05	6.19977e-05	0.0681264	0.112765	0.0364657	0.0318183
3411	Mixed	China	1	324.096	68.1194	21.1214	19.2104	1.10291	5.24722	0.0764667	60.7017	1.00493	260.261	9.04237	41.4594	0.0843954	16.3166	24.7169	0.126049	0.259251	0.095999	503.243	283.863	222.13	1.53493	4.79157	0.841048	0.00013269	0.000226631	7.1218e-05	6.17222e-05	0.067773	0.112473	0.0362661	0.0316714
384-2	Mixed	China	1	334.875	69.2455	21.5309	19.5365	1.10403	5.57811	0.0812007	62.9799	1.01061	265.912	9.1479	42.8873	0.0850286	16.6965	25.0845	0.126514	0.264558	0.0952943	504.995	285.511	219.625	1.52637	4.70219	0.841048	0.000142646	0.000232081	7.6664e-05	6.60464e-05	0.0738601	0.119876	0.0397154	0.0342177
5311	NSS	China	1	333.922	69.1594	21.618	19.4233	1.10838	5.05975	0.0733099	62.2263	1.00818	267.569	9.17372	42.033	0.0844853	16.4209	25.0915	0.125936	0.258765	0.0950355	506.697	285.198	222.501	1.52894	4.72618	0.841048	0.000136727	0.000229673	7.4258e-05	6.27426e-05	0.0710879	0.116161	0.0386488	0.0326198
7381	NSS	China	1	334.757	69.3067	21.7965	19.3114	1.11521	5.56989	0.0806883	61.4015	1.0057	268.838	9.19488	42.6509	0.0846269	16.4854	25.7425	0.126345	0.263332	0.0964478	508.705	285.302	224.571	1.53103	4.79624	0.841048	0.000138714	0.000231308	7.5891e-05	6.31202e-05	0.0730651	0.118784	0.0401643	0.0331008
812	SS	China	1	340.436	69.7146	21.6092	19.7358	1.1014	5.73463	0.0826075	62.3349	1.00775	272.308	9.25078	43.7657	0.0851416	16.6529	26.6519	0.126761	0.265224	0.097755	506.51	285.544	221.42	1.52315	4.7329	0.841048	0.000145592	0.000233415	7.7998e-05	6.75384e-05	0.0768265	0.123568	0.0410719	0.0357308
832	SS	China	1	335.626	69.3456	21.7211	19.4228	1.11085	5.27857	0.0764484	61.5434	1.00593	270.125	9.2159	41.949	0.0843712	16.3179	25.4443	0.125791	0.257012	0.0953439	509.053	284.623	226.795	1.53066	4.75099	0.841048	0.000135781	0.000229142	7.3728e-05	6.23345e-05	0.0710972	0.115997	0.0386966	0.0325822
975-12	Mixed	China	1	342.229	69.9005	21.9098	19.6278	1.10964	5.19639	0.0752059	61.923	1.00604	276.046	9.31667	42.7516	0.0843958	16.5069	25.7579	0.126003	0.262537	0.0947232	513.75	287.251	225.294	1.53061	4.83207	0.841048	0.00013935	0.00023105	7.5628e-05	6.39001e-05	0.0747207	0.120229	0.0406471	0.0341733
A619	NSS	USA	1	343.262	70.1745	21.8379	19.7498	1.10575	5.77851	0.082721	61.0667	1.00351	277.522	9.33964	43.4005	0.0846877	16.4708	26.8323	0.126388	0.26475	0.0969588	513.845	286.12	228.148	1.53031	4.84696	0.841048	0.000141332	0.000231233	7.5818e-05	6.55605e-05	0.0760151	0.122268	0.0406941	0.0353225
B113	Mixed	China	1	345.28	70.1953	21.8421	19.8167	1.10414	5.28715	0.0761284	63.7867	1.01129	275.34	9.30591	44.3103	0.0852158	16.7743	26.8847	0.126877	0.264078	0.0975623	511.585	286.904	223.719	1.52521	4.69884	0.841048	0.000145886	0.000233835	7.8418e-05	6.74957e-05	0.0780555	0.125324	0.0419248	0.03614
B151	Mixed	China	1	340.739	69.6875	21.715	19.6091	1.10806	5.12439	0.0744115	62.5876	1.00849	273.385	9.24979	42.5125	0.0844366	16.6171	24.9282	0.126029	0.263924	0.0935222	510.954	286.008	225.287	1.52949	4.73746	0.841048	0.000141524	0.000231563	7.6146e-05	6.54521e-05	0.0768357	0.121201	0.0412387	0.0356025
BY813	NSS	China	1	327.649	68.4478	21.1954	19.4282	1.09921	5.56731	0.0814048	62.2629	1.00979	259.924	9.05069	42.0985	0.0845489	16.5774	24.4293	0.126354	0.263685	0.0947784	505.739	286.204	218.754	1.53238	4.75685	0.841048	0.000136465	0.00022836	7.2948e-05	6.3626e-05	0.0710479	0.116514	0.0379198	0.0332039
C8605	NSS	China	1	339.732	69.5938	21.485	19.8124	1.09686	5.7397	0.0837459	63.365	1.01064	269.644	9.20559	43.322	0.084751	16.7533	25.4275	0.126509	0.265223	0.0952006	511.056	286.407	224.305	1.52846	4.69529	0.841048	0.000143741	0.000231901	7.6484e-05	6.71836e-05	0.0784593	0.124056	0.0417017	0.0366782
CHANG3	Mixed	China	1	336.816	69.3195	21.5453	19.5661	1.10373	5.33258	0.0781638	64.1287	1.0135	266.179	9.1442	43.5431	0.0849085	16.933	25.0786	0.126923	0.267338	0.0955844	510.158	287.651	220.134	1.53574	4.76594	0.841048	0.000142272	0.00023189	7.6473e-05	6.58621e-05	0.0752901	0.121834	0.0404449	0.0348877
CHANG7-2	Mixed	China	1	342.237	69.9366	21.8808	19.6279	1.10951	5.75353	0.0828265	62.1973	1.00695	274.397	9.29075	43.2758	0.0846783	16.5062	26.5171	0.126386	0.262105	0.0970101	512.228	286.3	225.959	1.52879	4.78032	0.841048	0.000140853	0.000231896	7.6479e-05	6.45335e-05	0.0750935	0.121434	0.0408616	0.034329
CIMBL1	NSS	USA	1	342.562	69.9575	21.7945	19.7091	1.10543	5.81594	0.0836568	62.2548	1.0072	274.431	9.29158	44.255	0.0856245	16.7433	26.9645	0.127024	0.268781	0.0980278	504.026	284.806	220.341	1.51752	4.72601	0.841048	0.000150941	0.000237627	8.2208e-05	6.87636e-05	0.0783815	0.12562	0.0426712	0.0357652
CIMBL10	TST	CIMMYT	1	335.756	69.2466	21.4796	19.6595	1.10122	5.18927	0.075527	61.8363	1.00653	269.631	9.21012	42.6649	0.0845598	16.4188	26.0179	0.126314	0.259227	0.097107	509.497	285.673	224.355	1.53213	4.78238	0.841048	0.000136694	0.000228641	7.3228e-05	6.35648e-05	0.0718317	0.117706	0.0384128	0.0334706
CIMBL107	TST	CIMMYT	1	343.24	69.8426	21.7059	19.7518	1.10179	5.78728	0.0836625	62.6692	1.0077	274.351	9.2743	43.6016	0.0852571	16.8148	25.6904	0.126511	0.267617	0.0953891	505.244	284.838	221.765	1.52394	4.7405	0.841048	0.000148461	0.000235864	8.0448e-05	6.79984e-05	0.0770814	0.123072	0.04172	0.0353865
CIMBL108	TST	CIMMYT	1	343.197	69.9302	21.6952	19.8595	1.10021	5.57005	0.080192	63.9254	1.01212	272.461	9.26113	43.974	0.0852025	16.8664	25.9707	0.126774	0.265833	0.0959863	510.574	286.643	223.374	1.52582	4.69911	0.841048	0.000146387	0.000233758	7.8338e-05	6.79786e-05	0.0778426	0.124715	0.0415433	0.0362591
CIMBL110	TST	CIMMYT	1	338.742	69.5317	21.6132	19.6603	1.10272	5.79424	0.0835576	62.6495	1.00927	269.899	9.21528	43.1118	0.085103	16.6789	25.5701	0.12647	0.26511	0.0954188	505.144	284.71	221.959	1.52098	4.67426	0.841048	0.000143926	0.000232833	7.7416e-05	6.65394e-05	0.0751033	0.121204	0.040373	0.0347713
CIMBL113	TST	CIMMYT	1	326.491	68.3065	21.1417	19.4257	1.0983	4.94942	0.071887	62.2781	1.00987	260.087	9.05317	42.0174	0.0842618	16.5391	24.59	0.126382	0.262278	0.095316	510.243	285.98	224.567	1.54134	4.74802	0.841048	0.000133643	0.000226888	7.1468e-05	6.23492e-05	0.0700984	0.115626	0.0374085	0.0327868
CIMBL116	TST	CIMMYT	1	320.179	67.7697	21.0713	19.1281	1.10398	4.98883	0.0726669	61.9698	1.01013	254.148	8.94557	41.6898	0.0847243	16.5324	24.1211	0.126515	0.263187	0.0953093	498.75	283.679	217.292	1.52923	4.67229	0.841048	0.000135763	0.00022836	7.2948e-05	6.29806e-05	0.0688177	0.114074	0.0368638	0.0320736
CIMBL117	TST	CIMMYT	1	329.401	68.6722	21.3851	19.3298	1.10522	5.02216	0.0732662	62.1103	1.0081	263.069	9.09708	42.4772	0.0846827	16.4057	25.7876	0.126608	0.258244	0.0984761	505.746	284.484	223.117	1.53186	4.72691	0.841048	0.000136018	0.000228744	7.3328e-05	6.28751e-05	0.0705345	0.116366	0.0380323	0.0326212
CIMBL118	TST	CIMMYT	1	329.444	68.686	21.5721	19.2387	1.11269	5.24038	0.0761209	62.2345	1.00928	262.466	9.09513	42.1144	0.0845287	16.382	25.2838	0.126257	0.257929	0.096671	505.586	284.799	222.146	1.53071	4.70247	0.841048	0.000135577	0.000229066	7.3648e-05	6.21784e-05	0.0704515	0.116011	0.038238	0.0323637
CIMBL129	Mixed	CIMMYT	1	345.649	70.2188	21.7884	19.8569	1.10218	5.5097	0.0791146	63.8752	1.011	274.978	9.29533	43.7843	0.0848254	16.6053	26.8036	0.126436	0.260082	0.0972411	513.244	287.403	224.558	1.52558	4.70855	0.841048	0.000144189	0.000232919	7.7502e-05	6.66556e-05	0.0796546	0.125751	0.0428413	0.0367248
CIMBL131	TST	CIMMYT	1	344.052	69.967	21.8937	19.7046	1.10782	5.81951	0.0831627	65.2851	1.01596	270.4	9.22147	43.7267	0.0847299	16.7539	26.048	0.126506	0.260604	0.0967308	513.722	288.166	222.814	1.52936	4.70485	0.841048	0.000143056	0.000232418	7.7001e-05	6.61124e-05	0.0786405	0.124971	0.0422454	0.0363854
CIMBL140	TST	CIMMYT	1	330.981	68.808	21.3178	19.5054	1.10018	5.02528	0.0731656	61.5846	1.00672	265.642	9.14292	42.3545	0.0843371	16.4392	25.5125	0.126406	0.261424	0.0968566	511.652	285.14	228.189	1.53972	4.76736	0.841048	0.000134344	0.000227248	7.1828e-05	6.26469e-05	0.0708446	0.116545	0.0378082	0.0331033
CIMBL141	Mixed	CIMMYT	1	336.414	69.3595	21.4559	19.6924	1.09891	5.04396	0.0730738	63.8398	1.01315	266.953	9.16816	43.3491	0.0854543	16.8577	25.16	0.126797	0.26606	0.0952894	500.408	285.282	215.286	1.51731	4.63702	0.841048	0.000147854	0.000234485	7.9068e-05	6.86731e-05	0.075104	0.121708	0.0400661	0.0350381
CIMBL142	TST	CIMMYT	1	337.078	69.3854	21.5867	19.6073	1.10291	5.06654	0.0731229	62.139	1.00729	270.599	9.22792	42.3179	0.084776	16.5127	25.1149	0.125959	0.260497	0.0944884	504.16	284.127	222.331	1.52401	4.70108	0.841048	0.000140078	0.000230922	7.5508e-05	6.46572e-05	0.0718669	0.117134	0.0386173	0.0333254
CIMBL146	Mixed	CIMMYT	1	320.08	67.7946	21.0789	19.1208	1.10449	5.14053	0.0753899	61.6426	1.0091	254.341	8.94832	42.0848	0.0848891	16.5451	24.5978	0.126949	0.264664	0.0971911	499.43	283.969	217.401	1.53136	4.70482	0.841048	0.000135823	0.00022849	7.3078e-05	6.29219e-05	0.0688291	0.114594	0.0369162	0.0320413
CIMBL150	TST	CIMMYT	1	346.729	70.3488	21.6916	19.9251	1.09879	5.47886	0.078473	63.2573	1.00927	277.428	9.33538	42.9442	0.0845928	16.3478	26.654	0.125894	0.254427	0.0965414	513.355	285.298	229.854	1.52503	4.65814	0.841048	0.000139697	0.00023	7.4588e-05	6.51717e-05	0.0757764	0.121369	0.0403014	0.0354565
CIMBL151	TST	CIMMYT	1	340.05	69.6622	21.6203	19.7468	1.10112	5.02012	0.0728019	61.8881	1.00642	274.183	9.28426	43.1136	0.0847016	16.3837	26.8336	0.126396	0.258322	0.0976069	510.936	285.346	226.908	1.52976	4.74007	0.841048	0.000139042	0.000229904	7.4488e-05	6.46256e-05	0.0737903	0.120122	0.0394992	0.0343313
CIMBL152	TST	CIMMYT	1	347.265	70.3337	21.9461	19.8406	1.1059	5.54369	0.0791735	63.4394	1.00994	277.612	9.33858	43.8098	0.084788	16.6909	26.5766	0.126465	0.263244	0.0962951	515.171	287.246	227.225	1.52751	4.72155	0.841048	0.000143677	0.000233332	7.7918e-05	6.58692e-05	0.0789163	0.125001	0.0430949	0.0358803
CIMBL154	Mixed	CIMMYT	1	327.172	68.3673	21.2004	19.3576	1.10079	4.8765	0.0708148	62.3593	1.00997	260.603	9.05207	41.0489	0.0841714	16.3475	23.8895	0.125634	0.256168	0.0937261	503.204	285.296	218.184	1.53281	4.72385	0.841048	0.000131493	0.000225829	7.0408e-05	6.12739e-05	0.0672665	0.111485	0.0359151	0.0314759
CIMBL157	TST	CIMMYT	1	321.751	67.9584	21.2289	19.0573	1.11004	5.00489	0.0727696	61.1033	1.00665	257.173	9.00009	41.5697	0.0844622	16.4223	24.3843	0.126214	0.262201	0.0950985	501.261	284.656	217.622	1.5314	4.77679	0.841048	0.000134694	0.000228756	7.3338e-05	6.16166e-05	0.0693721	0.114207	0.0377984	0.031751
CIMBL19	TST	CIMMYT	1	344.656	70.0173	21.7666	19.838	1.10209	5.42893	0.078416	64.2058	1.01282	273.578	9.2721	42.7131	0.0843502	16.5797	25.3976	0.125932	0.258487	0.0945693	514.644	288.648	222.795	1.53081	4.72987	0.841048	0.000138013	0.000229372	7.3958e-05	6.41947e-05	0.074171	0.119833	0.0397006	0.0345186
CIMBL23	TST	CIMMYT	1	351.693	70.7036	22.0074	19.9673	1.10497	5.63156	0.0804453	63.4954	1.00946	281.807	9.40437	43.5107	0.0845612	16.5623	26.592	0.126048	0.259865	0.0955668	516.509	286.694	229.854	1.52655	4.7077	0.841048	0.00014258	0.000232383	7.69659e-05	6.57048e-05	0.0779065	0.123871	0.0421007	0.0358231
CIMBL33	TST	CIMMYT	1	342.899	69.9694	21.9184	19.6638	1.10811	5.5657	0.08018	61.6666	1.00538	276.07	9.31746	43.4408	0.0847066	16.5607	26.4588	0.126423	0.265208	0.096359	513.156	285.965	227.77	1.52881	4.79321	0.841048	0.000142519	0.000232275	7.68574e-05	6.5717e-05	0.0772607	0.123414	0.0415336	0.0357217
CIMBL40	TST	CIMMYT	1	334.045	69.2422	21.6144	19.4727	1.10749	4.96291	0.071925	61.8744	1.00708	268.414	9.19425	42.0891	0.0846708	16.3561	25.427	0.12593	0.257932	0.0954157	502.594	284.235	220.29	1.52167	4.69687	0.841048	0.000139174	0.000230815	7.5398e-05	6.3951e-05	0.0718849	0.117086	0.0388735	0.0331319
CIMBL44	TST	CIMMYT	1	323.734	68.3509	21.2917	19.1503	1.10839	5.08885	0.0740788	62.1851	1.01015	257.178	9.00174	41.6238	0.084524	16.463	24.2948	0.126215	0.260091	0.0951251	502.06	284.337	219.475	1.53133	4.68738	0.841048	0.000133784	0.000227787	7.2368e-05	6.16733e-05	0.0682686	0.113332	0.0368382	0.0316035
CIMBL45	Mixed	CIMMYT	1	332.998	69.0642	21.4985	19.4184	1.10652	4.97642	0.0723535	64.3848	1.01548	262.504	9.09441	43.3037	0.0852667	16.935	24.7729	0.126933	0.266417	0.0951782	502.469	286.11	215.291	1.52319	4.65364	0.841048	0.000143858	0.000233236	7.7819e-05	6.61074e-05	0.0737955	0.120451	0.0398481	0.0340137
CIMBL48	TST	CIMMYT	1	313.064	66.9409	20.7257	18.9786	1.09976	5.41738	0.0802833	59.3647	1.0023	250.974	8.88132	41.0043	0.0844691	16.324	23.9414	0.126361	0.266703	0.0954069	496.52	282.379	218.108	1.53377	4.8333	0.841048	0.000132191	0.000225952	7.0538e-05	6.18539e-05	0.0668436	0.111322	0.0355314	0.0314492
CIMBL49	TST	CIMMYT	1	347.083	70.1881	21.7647	19.942	1.09977	5.33585	0.0764578	63.1505	1.00901	278.328	9.34326	43.22	0.084546	16.5331	26.354	0.125959	0.259122	0.09535	513.572	285.338	229.892	1.52516	4.67082	0.841048	0.000143585	0.000231588	7.6171e-05	6.73193e-05	0.0798084	0.124969	0.0421019	0.0375762
CIMBL53	TST	CIMMYT	1	356.666	71.2048	22.2335	20.0437	1.11008	5.20741	0.0753093	62.7774	1.00652	288.936	9.49287	42.5293	0.0843172	16.4367	25.7344	0.125318	0.258685	0.0927105	513.606	287.16	225.367	1.5225	4.79168	0.841048	0.000141581	0.00023198	7.6562e-05	6.51207e-05	0.0762376	0.120602	0.0412316	0.035043
CIMBL68	TST	CIMMYT	1	324.642	67.9985	21.2565	19.0758	1.109	4.98627	0.0722915	62.9006	1.01174	257.201	8.97358	42.1378	0.0846106	16.6239	24.4049	0.126497	0.261353	0.0956747	502.391	285.228	217.5	1.5336	4.69146	0.841048	0.000139542	0.000231159	7.5738e-05	6.40421e-05	0.0735988	0.118354	0.039973	0.0337709
CIMBL71	TST	CIMMYT	1	335.072	69.2223	21.5633	19.5431	1.10569	4.89761	0.0710051	61.2286	1.00518	270.796	9.2282	41.5536	0.0842243	16.2967	24.8978	0.125561	0.25755	0.0937805	507.219	284.697	224.334	1.5279	4.77148	0.841048	0.00013519	0.000227698	7.2278e-05	6.30436e-05	0.0701041	0.114681	0.0373698	0.032818
CIMBL72	TST	CIMMYT	1	328.579	68.6004	21.2371	19.4347	1.09993	5.4519	0.0792657	61.1374	1.00586	263.159	9.10399	41.7517	0.0846425	16.469	24.4683	0.126028	0.263999	0.0942159	500.592	283.598	219.586	1.52397	4.71912	0.841048	0.000138405	0.000229086	7.3668e-05	6.47447e-05	0.0706918	0.115594	0.0375047	0.0332213
CIMBL73	TST	CIMMYT	1	324.943	68.2366	21.0779	19.3426	1.09858	5.09347	0.0744059	62.1747	1.0096	258.373	9.02235	41.9268	0.0846903	16.5805	24.2491	0.126387	0.263942	0.0946687	501.701	284.943	217.437	1.52864	4.73094	0.841048	0.000137069	0.000228335	7.2918e-05	6.41982e-05	0.0705498	0.1158	0.037431	0.0331702
CIMBL75	TST	CIMMYT	1	335.317	69.1798	21.4786	19.5797	1.10209	5.45505	0.0785919	62.43	1.00861	267.749	9.1818	42.932	0.0850407	16.653	25.4062	0.126535	0.26577	0.0956498	505.617	285.122	221.565	1.5241	4.68928	0.841048	0.000142488	0.000231722	7.6305e-05	6.61863e-05	0.0748206	0.120675	0.0400009	0.0348469
CIMBL78	TST	CIMMYT	1	324.219	68.2062	21.1174	19.2961	1.10074	5.50067	0.0806836	61.1376	1.00661	258.685	9.02725	41.5506	0.0846939	16.3365	24.701	0.126099	0.259279	0.0958836	499.879	283.532	218.929	1.52791	4.72544	0.841048	0.000134228	0.000227223	7.1808e-05	6.26052e-05	0.0677893	0.112663	0.0361418	0.0317839
CIMBL85	TST	CIMMYT	1	341.328	69.7892	21.632	19.7705	1.10028	5.54604	0.0803808	62.7455	1.00847	272.871	9.26283	43.6577	0.0850128	16.6992	26.2132	0.126612	0.266084	0.0962199	508.559	285.131	224.754	1.5254	4.72711	0.841048	0.00014738	0.000234732	7.9318e-05	6.80311e-05	0.0785972	0.124748	0.0423059	0.0362759
CIMBL86	TST	CIMMYT	1	343.06	70.0023	21.7082	19.8215	1.10107	4.8328	0.0699578	62.4502	1.00741	276.541	9.32552	42.8327	0.0846619	16.5702	25.6231	0.12601	0.261995	0.0943004	511.074	285.815	225.9	1.52652	4.73831	0.841048	0.000141678	0.000231332	7.5915e-05	6.57853e-05	0.0750682	0.12072	0.0401151	0.0349575
CIMBL88	TST	CIMMYT	1	319.395	67.7759	20.9312	19.1119	1.10118	5.52103	0.0801024	60.0054	1.00363	256.198	8.95718	41.3781	0.0843775	16.3706	24.2665	0.126469	0.264681	0.0962471	502.816	284.46	220.04	1.53878	4.85424	0.841048	0.000133353	0.000226494	7.1078e-05	6.24749e-05	0.0695752	0.113814	0.036911	0.0327638
CIMBL89	Mixed	CIMMYT	1	328.264	68.5902	21.2319	19.4249	1.10041	5.24299	0.07625	62.5759	1.01077	260.651	9.05937	42.0985	0.0847439	16.6454	24.1993	0.126349	0.26449	0.0940153	502.094	285.514	216.392	1.52651	4.71037	0.841048	0.000138511	0.000229568	7.4148e-05	6.44658e-05	0.0711904	0.116441	0.0380006	0.0332776
CIMBL91	TST	CIMMYT	1	335.326	69.3232	21.5189	19.5382	1.10403	5.28508	0.0762964	63.4502	1.01229	266.072	9.14431	42.8371	0.0848297	16.6676	25.1971	0.126379	0.26221	0.0952484	505.395	286.099	218.702	1.52457	4.67978	0.841048	0.000142487	0.000232054	7.6637e-05	6.59251e-05	0.0756091	0.12115	0.0405714	0.0350728
CIMBL92	TST	CIMMYT	1	350.742	70.7314	21.9915	19.9897	1.10318	5.65562	0.0809022	64.0412	1.01121	279.65	9.37321	44.8649	0.0854653	16.76	27.7155	0.126928	0.263203	0.0984948	510.319	286.52	223.374	1.51967	4.67448	0.841048	0.000150975	0.000236773	8.1358e-05	6.95203e-05	0.0812081	0.128761	0.0437018	0.0374409
CML113	TST	CIMMYT	1	325.997	68.3259	21.1171	19.3422	1.09837	5.4454	0.0796397	59.5211	1.00052	263.526	9.10677	42.5078	0.0845771	16.1619	26.8404	0.126645	0.258015	0.100257	505.815	282.686	227.827	1.53501	4.83838	0.841048	0.000135715	0.000228417	7.2998e-05	6.28717e-05	0.0716816	0.117669	0.0385932	0.0331885
CML116	Mixed	CIMMYT	1	337.407	69.4784	21.7273	19.4352	1.11112	5.82848	0.0833006	61.0135	1.00453	271.784	9.23796	42.6209	0.0844995	16.3876	25.9814	0.126233	0.26208	0.0965497	510.346	285.51	225.802	1.53267	4.82788	0.841048	0.000137666	0.000230505	7.5088e-05	6.28748e-05	0.0726804	0.118365	0.0397143	0.033149
CML130	TST	CIMMYT	1	327.811	68.54	21.4015	19.247	1.1096	5.36801	0.0785614	62.5587	1.01047	259.968	9.04225	41.0783	0.0840025	16.3711	23.8986	0.12563	0.256626	0.0939131	507.117	285.968	220.843	1.53806	4.75654	0.841048	0.000131014	0.00022636	7.0938e-05	6.04234e-05	0.0678479	0.112081	0.0367384	0.0313232
CML139	TST	CIMMYT	1	335.703	69.245	21.4364	19.6136	1.09994	5.94325	0.0862972	61.6407	1.0061	268.489	9.18505	42.7715	0.0847555	16.5179	25.6793	0.126412	0.263068	0.0965451	506.307	284.986	222.736	1.52726	4.76468	0.841048	0.000141246	0.000230941	7.5528e-05	6.57295e-05	0.0745429	0.12023	0.0397675	0.0347821
CML168	TST	CIMMYT	1	330.672	68.7408	21.4078	19.3721	1.10548	5.6107	0.0817688	62.0718	1.00896	263.286	9.09627	42.2285	0.0845566	16.5168	24.9353	0.126386	0.262262	0.0960321	505.754	285.484	220.633	1.53205	4.74383	0.841048	0.000136008	0.000229003	7.3588e-05	6.26463e-05	0.0705328	0.116135	0.038141	0.03254
CML170	TST	CIMMYT	1	339.696	69.5719	21.7277	19.5591	1.10797	5.49889	0.0795844	62.4374	1.00923	271.949	9.21973	42.6427	0.0842711	16.4377	25.91	0.12626	0.258671	0.0962543	515.546	287.419	227.025	1.5386	4.80555	0.841048	0.000135189	0.000228346	7.2928e-05	6.2471e-05	0.072532	0.11823	0.0392566	0.0334065
CML189	TST	CIMMYT	1	334.078	69.1948	21.5458	19.5069	1.10491	5.03865	0.0729803	60.9783	1.00425	269.895	9.22001	41.3709	0.0841083	16.3023	24.5929	0.125406	0.258976	0.0929476	507.841	285.004	224.277	1.52986	4.80862	0.841048	0.00013361	0.000227442	7.2028e-05	6.18063e-05	0.0695701	0.113858	0.0374796	0.0322277
CML191	TST	CIMMYT	1	323.789	68.0609	21.042	19.3451	1.09739	5.06093	0.0740018	61.4467	1.00729	258.584	9.02328	42.2716	0.0848193	16.4718	25.2112	0.12694	0.262907	0.098425	502.04	284.247	219.712	1.53369	4.77138	0.841048	0.000135905	0.000228021	7.2608e-05	6.34203e-05	0.0694189	0.11537	0.0369893	0.0325264
CML226	TST	CIMMYT	1	330.644	68.7198	21.273	19.5163	1.0991	4.92259	0.0714246	62.8741	1.01093	263.214	9.10179	41.9329	0.0843207	16.3831	25.0642	0.126069	0.256136	0.0960767	507.854	284.652	225.149	1.53418	4.66372	0.841048	0.000134117	0.000226731	7.1318e-05	6.2951e-05	0.0701176	0.115311	0.0371372	0.0330575
CML28	TST	CIMMYT	1	348.446	70.4467	21.9818	19.8771	1.10572	5.19107	0.0746425	62.6266	1.00724	280.936	9.3905	42.9992	0.0845935	16.592	25.7772	0.125828	0.263228	0.0937356	511.118	285.831	225.861	1.52219	4.73036	0.841048	0.000144705	0.000232935	7.7518e-05	6.71549e-05	0.0781162	0.123227	0.0417847	0.0362962
CML282	TST	CIMMYT	1	325.738	68.2506	21.2429	19.2624	1.10464	5.25272	0.0774689	62.7769	1.01194	257.63	9.00149	41.933	0.0845972	16.5139	24.4686	0.126436	0.260319	0.0960584	502.907	285.526	217.369	1.53157	4.70756	0.841048	0.000134385	0.000227497	7.2078e-05	6.24567e-05	0.0688357	0.114259	0.0368242	0.0321183
CML285	TST	CIMMYT	1	341.267	69.6889	21.6207	19.7643	1.10111	5.52992	0.0803021	63.6312	1.01167	271.074	9.22478	43.7137	0.0848925	16.8126	25.8803	0.126823	0.265429	0.0967109	511.593	287.559	221.96	1.53157	4.7338	0.841048	0.000142398	0.000231951	7.6534e-05	6.58572e-05	0.0759948	0.122739	0.0408295	0.0351553
CML287	TST	CIMMYT	1	345.152	70.0807	21.6656	19.8973	1.09891	6.06699	0.0873311	64.3722	1.01294	272.654	9.25115	43.5831	0.084932	16.8268	25.6303	0.126548	0.264716	0.0957707	511.615	287.306	222.865	1.525	4.68073	0.841048	0.000145085	0.000232612	7.7195e-05	6.7785e-05	0.0792674	0.124765	0.04208	0.0370777
CML298	TST	CIMMYT	1	347.635	70.3861	21.9962	19.7652	1.10852	5.42837	0.0782257	64.3118	1.0129	276.451	9.31504	43.3545	0.0846221	16.6255	26.133	0.126236	0.258938	0.0959085	513.921	286.615	227.106	1.5271	4.65505	0.841048	0.000141867	0.000232825	7.7408e-05	6.46383e-05	0.0764002	0.122664	0.0418358	0.0346735
CML307	TST	CIMMYT	1	319.876	67.7315	20.977	19.1407	1.10123	5.42879	0.0792462	60.9558	1.0068	254.838	8.95598	41.5703	0.0844557	16.4118	24.4097	0.126428	0.262352	0.0961507	502.314	284.809	218.428	1.53568	4.78382	0.841048	0.000133482	0.000227338	7.1918e-05	6.18029e-05	0.0687844	0.113756	0.0370454	0.0318979
CML32	TST	CIMMYT	1	330.165	68.7518	21.2635	19.4948	1.09905	4.92733	0.0714743	61.1098	1.00531	265.917	9.1452	42.9619	0.0851761	16.5404	25.9279	0.126978	0.266458	0.0979942	501.552	283.498	220.959	1.52601	4.72222	0.841048	0.000141543	0.000231326	7.5909e-05	6.57031e-05	0.0722706	0.11865	0.0386591	0.0336873
CML324	TST	CIMMYT	1	326.86	68.3586	21.242	19.3419	1.1023	5.35864	0.0781262	61.5851	1.00761	260.713	9.06525	41.3938	0.0842363	16.2909	24.6875	0.125772	0.256216	0.0952353	504.013	284.03	222.275	1.53	4.69999	0.841048	0.000132806	0.000226818	7.1398e-05	6.15875e-05	0.0690138	0.113835	0.0370094	0.0321127
CML415	TST	CIMMYT	1	336.48	69.2596	21.3937	19.7392	1.09654	5.39982	0.0781141	63.9792	1.01362	265.991	9.15121	42.1147	0.0844054	16.4187	25.1925	0.125846	0.254935	0.0956081	507.772	285.524	222.918	1.52786	4.63862	0.841048	0.000135829	0.000227761	7.2348e-05	6.35881e-05	0.0711333	0.116439	0.0377523	0.0334349
CML422	TST	CIMMYT	1	319.345	67.4636	21.069	18.9168	1.10853	4.78262	0.0695378	60.6129	1.00492	256.105	8.94872	41.2557	0.0842981	16.2373	24.7358	0.126205	0.253881	0.0981085	500.782	281.903	224.138	1.54094	4.65411	0.841048	0.000135046	0.000228925	7.3508e-05	6.17725e-05	0.070072	0.113951	0.0381903	0.0320419
CML426	TST	CIMMYT	1	333.294	69.1227	21.5725	19.4257	1.10746	5.64638	0.0815912	61.8752	1.00735	266.148	9.15464	42.924	0.0847839	16.5337	25.8817	0.126573	0.262739	0.0972212	506.66	285.676	221.163	1.52865	4.76319	0.841048	0.00014113	0.000230496	7.5078e-05	6.60132e-05	0.0745276	0.120507	0.0395054	0.0349926
CML454	TST	CIMMYT	1	339.492	69.6132	21.6087	19.6726	1.10241	4.92849	0.0712639	62.3927	1.00789	272.853	9.26591	42.8515	0.0845395	16.4983	25.9235	0.126236	0.260755	0.0959273	511.468	286.199	225.41	1.53031	4.74828	0.841048	0.000138606	0.00022964	7.4218e-05	6.44852e-05	0.0735512	0.119479	0.0393246	0.0342803
CML473	TST	CIMMYT	1	327.495	68.4523	21.2771	19.3328	1.10375	5.39609	0.0797815	61.3702	1.00679	261.855	9.06891	42.6223	0.0846479	16.4608	25.7468	0.126908	0.262237	0.0991988	508.612	285.294	224.161	1.54331	4.80531	0.841048	0.000135348	0.000227824	7.2408e-05	6.30199e-05	0.070386	0.116472	0.037578	0.0328663
GEMS19	TST	USA	1	339.703	69.6803	21.8017	19.5719	1.10989	5.62853	0.0813256	61.6771	1.00575	272.995	9.26723	42.9435	0.0844463	16.4694	26.2025	0.12626	0.262126	0.0964218	514.693	286.47	228.332	1.53447	4.81785	0.841048	0.00013865	0.000230473	7.5058e-05	6.3777e-05	0.0748036	0.120571	0.0405046	0.0343869
GEMS24	TST	USA	1	317.963	67.5229	20.9246	19.1117	1.10079	4.87827	0.0710328	60.8781	1.0066	254.148	8.94612	40.7013	0.0842244	16.2322	23.8784	0.125744	0.256042	0.0945484	498.983	283.919	216.877	1.53171	4.74387	0.841048	0.000130433	0.000225228	6.9808e-05	6.08477e-05	0.0663958	0.110436	0.0353961	0.0311432
GEMS25	Mixed	USA	1	331.153	68.7578	21.2925	19.5208	1.09927	5.57736	0.0803654	62.4423	1.00973	263.088	9.09644	42.7744	0.0847418	16.6245	25.2502	0.126651	0.263877	0.0964029	506.99	285.282	222.617	1.53407	4.71755	0.841048	0.000137721	0.000228953	7.3538e-05	6.42704e-05	0.0717825	0.117885	0.0382332	0.0336076
GEMS27	Mixed	USA	1	341.956	69.95	21.6791	19.7928	1.10097	5.70167	0.0819004	62.9509	1.0094	272.824	9.26657	43.5506	0.0849804	16.7084	26.0664	0.126552	0.264452	0.0961211	510.161	286.354	223.43	1.52636	4.74652	0.841048	0.000142873	0.000231397	7.598e-05	6.68243e-05	0.0756401	0.122216	0.0400836	0.0355093
GEMS30	TST	USA	1	328.45	68.588	21.2289	19.4566	1.0995	4.9125	0.0712741	61.9832	1.00836	262.621	9.09476	41.9361	0.0845505	16.4236	24.9053	0.126165	0.259684	0.0955721	504.237	284.47	221.529	1.53054	4.70892	0.841048	0.00013571	0.00022771	7.2288e-05	6.35046e-05	0.0700373	0.115324	0.0371842	0.0329178
GEMS35	NSS	USA	1	334.756	69.4602	21.5753	19.5247	1.10506	5.23101	0.0750749	62.1059	1.00769	268.106	9.18833	42.112	0.0845631	16.4287	25.1127	0.125919	0.258453	0.0948694	504.906	283.909	223.869	1.52565	4.67704	0.841048	0.000137076	0.000228284	7.2868e-05	6.42704e-05	0.070848	0.116042	0.0375361	0.0333626
GEMS39	NSS	USA	1	334.737	69.1964	21.5293	19.5161	1.10424	4.79084	0.0694433	62.5202	1.00889	267.946	9.18673	42.2585	0.0847103	16.5095	25.0552	0.126024	0.260016	0.0946313	505.217	283.809	224.319	1.52632	4.67205	0.841048	0.000138527	0.000230049	7.4628e-05	6.3996e-05	0.0715144	0.116853	0.0384521	0.03314
GEMS4	SS	USA	1	334.712	69.124	21.3569	19.6832	1.09682	5.52426	0.0796342	61.5482	1.00608	268.544	9.19492	42.258	0.0845667	16.5621	24.7653	0.125981	0.264982	0.0936192	505.632	285.227	221.186	1.52635	4.77037	0.841048	0.000141471	0.000230713	7.5298e-05	6.6175e-05	0.0738678	0.118933	0.0392093	0.0346673
GEMS41	NSS	USA	1	325.915	68.2985	21.1732	19.3495	1.10028	5.53454	0.0811342	60.5769	1.0043	261.361	9.06537	41.6498	0.0843696	16.1535	25.655	0.126065	0.254974	0.0978023	504.11	282.127	227.352	1.53236	4.69315	0.841048	0.000133741	0.000226624	7.1208e-05	6.26367e-05	0.0696441	0.114583	0.0369877	0.0327203
GEMS42	NSS	USA	1	341.036	69.8487	21.7078	19.6884	1.10421	5.00837	0.0723996	62.4355	1.00766	274.189	9.28821	42.5586	0.0844291	16.4648	25.6816	0.125928	0.258755	0.0949496	511.884	285.331	228.074	1.5295	4.73295	0.841048	0.000138116	0.000229363	7.3948e-05	6.42507e-05	0.0733841	0.118874	0.0392354	0.0341856
GEMS50	SS	USA	1	329.218	68.6655	21.3944	19.3383	1.10614	5.16553	0.0750395	62.005	1.00853	262.799	9.09948	41.6659	0.0841446	16.408	24.6185	0.12591	0.259354	0.0946383	509.614	285.753	224.4	1.53696	4.75704	0.841048	0.000132606	0.000226946	7.1528e-05	6.133e-05	0.0691633	0.114035	0.0372721	0.0320336
GEMS52	SS	USA	1	332.505	68.9484	21.4507	19.4239	1.10573	5.41168	0.0789853	61.8731	1.00706	265.853	9.13923	42.094	0.08474	16.4776	24.9534	0.126022	0.261168	0.0949854	501.667	283.623	220.723	1.52569	4.71386	0.841048	0.000138412	0.000229904	7.4488e-05	6.40442e-05	0.0707151	0.115794	0.037943	0.0328672
GEMS53	SS	USA	1	335.944	69.3466	21.5016	19.5983	1.10195	5.49565	0.079078	61.9469	1.00717	268.866	9.19703	42.8421	0.0847063	16.6136	25.4079	0.12636	0.264933	0.0952825	507.528	285.427	222.785	1.52736	4.73864	0.841048	0.000142126	0.000231853	7.6436e-05	6.57622e-05	0.0757074	0.121271	0.0406933	0.0350572
GEMS58	NSS	USA	1	323.746	68.0149	21.1106	19.2374	1.10335	4.90117	0.0711117	61.7962	1.0083	258.158	9.00495	42.2777	0.0847896	16.5477	24.9453	0.126699	0.263044	0.0969015	501.202	283.807	219.774	1.53157	4.70068	0.841048	0.000140032	0.000230276	7.4858e-05	6.52129e-05	0.0727266	0.118048	0.0387265	0.0340294
GEMS60	NSS	USA	1	314.983	67.0632	20.7959	18.944	1.10304	5.32356	0.0789466	59.6591	1.00269	252.564	8.89316	41.1444	0.0839941	16.1493	24.909	0.12645	0.256633	0.0991559	508.185	283.695	227.942	1.55381	4.85224	0.841048	0.000128091	0.00022396	6.8538e-05	5.98447e-05	0.0676642	0.111958	0.0360798	0.0317185
GEMS63	SS	USA	1	343.387	69.8563	21.6178	19.849	1.09789	5.58203	0.0803431	62.5055	1.00779	275.342	9.29008	42.8692	0.0844114	16.492	25.9771	0.126003	0.260332	0.0951112	514.237	287.197	226.346	1.53004	4.78561	0.841048	0.000140329	0.000230721	7.5308e-05	6.51086e-05	0.0771406	0.122195	0.0415072	0.0356565
GEMS9	SS	USA	1	338.004	69.5403	21.4442	19.7855	1.09585	5.45161	0.0789028	61.5794	1.00566	271.841	9.25137	42.9921	0.0847071	16.4553	26.3242	0.12644	0.26205	0.0972525	509.86	284.87	226.858	1.52955	4.75899	0.841048	0.000139471	0.000229822	7.4408e-05	6.51002e-05	0.0737729	0.120124	0.0392886	0.0345047
GY1032	NSS	China	1	337.754	69.4005	21.5905	19.6125	1.10365	4.90882	0.0710493	62.995	1.01011	270.176	9.20649	42.603	0.0845426	16.53	25.4707	0.126157	0.25921	0.095818	509.786	285.541	225.12	1.53328	4.68949	0.841048	0.000138125	0.000230161	7.4748e-05	6.35621e-05	0.0727197	0.118159	0.0393491	0.0334765
GY220	NSS	China	1	349.899	70.6544	22.0683	19.847	1.10828	4.94171	0.0713694	63.3877	1.00921	281.505	9.40059	43.6893	0.0846603	16.6741	26.4441	0.12623	0.262817	0.0951576	518.249	288.593	227.083	1.52938	4.77758	0.841048	0.000143373	0.000233043	7.7626e-05	6.58256e-05	0.0791126	0.125113	0.0430391	0.0361012
GY237	NSS	China	1	339.902	69.6199	21.5547	19.7508	1.09992	5.46379	0.0787829	61.7524	1.00554	273.394	9.26691	42.5789	0.0845892	16.3294	26.2139	0.125932	0.258585	0.0960186	507.592	284.711	224.751	1.52398	4.7576	0.841048	0.000140098	0.000230118	7.4698e-05	6.54034e-05	0.0747389	0.119995	0.0397308	0.0349945
HZS	Mixed	China	1	339.255	69.5177	21.6736	19.6005	1.10576	5.62903	0.0807258	61.6208	1.0055	272.607	9.25115	43.1574	0.0845652	16.5579	26.1511	0.126364	0.262996	0.0965803	512.431	285.757	227.551	1.5337	4.79516	0.841048	0.000143714	0.000231375	7.5958e-05	6.76221e-05	0.0781672	0.123554	0.041119	0.0369282
IRF291	NSS	China	1	328.205	68.7091	21.3646	19.3528	1.10488	5.58527	0.0814031	61.3078	1.00643	262.22	9.09059	42.7391	0.0846945	16.5028	25.7162	0.126849	0.264669	0.098007	510.04	286.823	222.123	1.53864	4.85758	0.841048	0.000136106	0.000228702	7.3288e-05	6.30066e-05	0.0717554	0.118003	0.0385988	0.0332576
J4112	Mixed	China	1	331.184	68.9325	21.4516	19.4317	1.10477	5.6942	0.082706	62.416	1.00968	262.911	9.10278	43.0885	0.0849357	16.7383	25.2508	0.126905	0.267522	0.0964582	505.77	286.407	218.341	1.52927	4.7523	0.841048	0.000141235	0.000231761	7.6344e-05	6.50158e-05	0.0737214	0.120276	0.039809	0.0339979
JI53	NSS	China	1	343.763	70.2391	21.9181	19.6698	1.1094	5.19993	0.0747861	61.7575	1.00532	277.817	9.34488	42.3619	0.0844835	16.4061	25.6356	0.125673	0.260065	0.0941228	510.058	285.231	226.434	1.52419	4.74683	0.841048	0.000139601	0.00023088	7.5468e-05	6.42634e-05	0.0738719	0.118789	0.04001	0.0339469
JI63	NSS	China	1	319.752	68.1355	21.123	19.0595	1.10742	4.96353	0.0721987	60.7577	1.00552	255.931	8.97253	41.5343	0.0848326	16.4707	24.1471	0.126344	0.264827	0.0949022	495.93	282.93	215.96	1.52403	4.72391	0.841048	0.000137731	0.000229799	7.4378e-05	6.3539e-05	0.069841	0.114557	0.0376242	0.0323573
JI846	NSS	China	1	323.733	68.1406	21.1994	19.2222	1.1053	5.41059	0.0791998	60.8234	1.00552	259.008	9.02866	41.6485	0.084675	16.4932	24.1738	0.126196	0.265704	0.0942719	500.357	283.797	218.835	1.53087	4.77519	0.841048	0.00013563	0.000228467	7.3048e-05	6.27751e-05	0.0686156	0.113477	0.0368406	0.0319216
K10	NSS	China	1	329.045	68.9877	21.4837	19.2931	1.10913	5.14534	0.074646	61.6564	1.00727	263.276	9.10288	42.2506	0.0848331	16.4891	25.0459	0.126354	0.262026	0.0958238	501.48	283.887	219.881	1.52597	4.70688	0.841048	0.000138572	0.000230577	7.5158e-05	6.35987e-05	0.0708706	0.116233	0.0383814	0.0326223
LIAO159	Mixed	China	1	325.857	68.3667	21.3294	19.1987	1.10789	5.45368	0.079137	60.9909	1.0057	260.738	9.06183	42.1764	0.0846133	16.3744	25.4439	0.126543	0.260969	0.0977066	506.025	285.631	220.61	1.53392	4.81376	0.841048	0.000134769	0.000227547	7.2128e-05	6.28122e-05	0.0705221	0.116002	0.0376188	0.0330007
LK11	NSS	China	1	339.937	70.1202	21.7044	19.6653	1.10423	5.52129	0.0787923	60.914	1.00373	274.491	9.28056	42.7707	0.0850522	16.3961	26.1308	0.12607	0.261352	0.096167	504.056	283.45	223.988	1.52372	4.73139	0.841048	0.000143299	0.000232267	7.685e-05	6.63603e-05	0.0731764	0.118685	0.0391865	0.0340069
MN	Mixed	China	1	331.009	68.8868	21.5631	19.3291	1.10977	5.37575	0.0782129	62.138	1.00868	263.961	9.1188	42.8294	0.0851892	16.5765	25.5135	0.126753	0.263922	0.0971507	501.042	285.185	216.133	1.52317	4.72361	0.841048	0.000142364	0.000232707	7.729e-05	6.51895e-05	0.0726893	0.118959	0.0394376	0.0333808
MO113	NSS	China	1	303.822	66.108	20.5574	18.5079	1.10867	5.58154	0.0835538	58.9384	1.0026	242.105	8.70339	40.6994	0.0845473	16.2287	23.886	0.127005	0.264201	0.0991947	493.75	282.379	214.936	1.54236	4.86052	0.841048	0.000128173	0.000224148	6.8728e-05	5.97382e-05	0.0641627	0.108276	0.0342743	0.0300896
NAN21-3	Mixed	China	1	328.501	68.5829	21.2406	19.4322	1.10026	5.37109	0.0782322	61.3527	1.00656	262.859	9.09627	41.8112	0.0848505	16.3397	25.0642	0.126117	0.258983	0.0961209	498.101	283.369	217.265	1.52142	4.69843	0.841048	0.000137037	0.000228828	7.3408e-05	6.37296e-05	0.0689188	0.1141	0.0368022	0.0322177
P138	NSS	China	1	320.159	67.8831	21.1321	19.0377	1.10825	5.4066	0.0792738	60.2199	1.00416	256.477	8.98911	40.9953	0.0843983	16.2643	24.1638	0.125911	0.259205	0.0949082	498.205	283.377	217.423	1.52846	4.77758	0.841048	0.000132532	0.000226776	7.1358e-05	6.13943e-05	0.0669445	0.111305	0.03591	0.0311873
Q1261	NSS	China	1	330.33	68.7774	21.3931	19.4095	1.10285	5.37024	0.0777065	61.3426	1.00623	264.442	9.12448	42.4364	0.0846308	16.5387	25.1324	0.126484	0.265248	0.0958734	506.388	285.064	222.401	1.53173	4.76703	0.841048	0.000137167	0.000228908	7.3488e-05	6.37849e-05	0.0712159	0.116986	0.0380939	0.033189
QI205	Mixed	China	1	351.73	70.5703	22.0083	19.9123	1.10403	5.20201	0.0755333	62.8	1.00651	283.96	9.41047	43.4233	0.0844722	16.5699	26.5183	0.126017	0.261452	0.095417	517.842	286.43	232.073	1.53603	4.83027	0.841048	0.000142199	0.000232572	7.7154e-05	6.51639e-05	0.0779479	0.12315	0.0424443	0.0355487
R08	NSS	China	1	339.668	69.578	21.6051	19.6903	1.10267	5.16168	0.074159	62.1061	1.00667	273.105	9.25884	42.905	0.0846235	16.4763	26.1043	0.126096	0.258969	0.0960047	509.155	285.524	224.418	1.5262	4.72797	0.841048	0.000142056	0.000231205	7.5788e-05	6.6234e-05	0.0771934	0.122356	0.0410637	0.0360686
R15	NSS	China	1	333.02	69.1522	21.5422	19.4356	1.10702	4.99243	0.0724599	61.5445	1.00608	267.886	9.18596	41.8165	0.0845779	16.3024	25.2712	0.125823	0.258159	0.0952245	504.143	283.668	223.5	1.52434	4.69328	0.841048	0.000136765	0.00022872	7.3308e-05	6.35717e-05	0.0706789	0.115568	0.0377197	0.0330317
R15X1141	NSS	China	1	315.019	67.0584	20.9358	18.8573	1.10829	5.13608	0.0752051	59.7097	1.0028	252.852	8.90146	41.193	0.0844829	16.2077	24.7524	0.12654	0.258595	0.0987082	498.296	282.471	219.906	1.53733	4.78216	0.841048	0.000132112	0.000226975	7.1558e-05	6.08728e-05	0.0675825	0.111931	0.036527	0.0312488
RY732	NSS	China	1	313.262	67.2	20.9044	18.8593	1.10895	5.02874	0.073707	60.4396	1.00605	249.885	8.86389	40.2069	0.0840497	16.09	23.7962	0.125616	0.252197	0.0956479	498.091	281.999	220.803	1.5363	4.67955	0.841048	0.000127172	0.000223704	6.8288e-05	5.91813e-05	0.0644699	0.107901	0.034448	0.0302071
RY737	Mixed	China	1	324.799	68.294	21.124	19.3526	1.09994	5.69884	0.0833291	60.8106	1.00541	259.52	9.04276	42.688	0.0847215	16.4871	25.6781	0.127111	0.265592	0.098996	506.12	285.177	221.928	1.53686	4.82853	0.841048	0.00013636	0.000228393	7.2978e-05	6.3517e-05	0.0710936	0.117521	0.0379664	0.0332202
S22	NSS	China	1	326.279	68.1711	21.1076	19.3028	1.10212	5.13147	0.0744738	61.7002	1.00707	260.569	9.0321	42.0417	0.0842035	16.3136	25.5474	0.126144	0.253992	0.0977351	508.518	284.368	226.65	1.54069	4.70376	0.841048	0.000135493	0.000227545	7.2128e-05	6.34357e-05	0.0736011	0.118276	0.0390222	0.0345494
SC55	Mixed	USA	1	324.204	68.1439	21.03	19.3624	1.09732	5.45205	0.0794838	61.5758	1.00797	257.986	9.0129	43.6629	0.0853487	16.5363	26.9343	0.127963	0.264435	0.103328	503.61	283.898	222.385	1.53374	4.70685	0.841048	0.000139883	0.000229926	7.4508e-05	6.53908e-05	0.0723672	0.119903	0.0384394	0.0339612
SHEN135	Mixed	China	1	304.356	66.0077	20.5198	18.5118	1.10764	5.20299	0.0779974	58.3239	0.999806	244.449	8.7408	39.5451	0.0840726	15.9316	23.4942	0.125798	0.252829	0.0972477	490.641	279.884	217.68	1.54072	4.79637	0.841048	0.000124291	0.000222201	6.6788e-05	5.78547e-05	0.0616878	0.104272	0.0329543	0.0289503
SHEN137	NSS	China	1	324.707	68.2715	21.1558	19.2321	1.10364	4.90944	0.0713068	60.8303	1.00529	260.893	9.05272	41.9789	0.0847672	16.3512	25.2816	0.12642	0.26039	0.0971141	500.014	283.284	219.774	1.52645	4.71774	0.841048	0.000137019	0.000229124	7.3708e-05	6.34691e-05	0.0707064	0.115984	0.0379566	0.032862
SHEN5003	NSS	China	1	315.468	67.4044	20.8454	19.0313	1.10097	4.80969	0.0699612	60.7163	1.00635	251.989	8.90455	41.7414	0.0845911	16.3636	24.885	0.126919	0.261544	0.0986874	501.237	283.1	221.671	1.54098	4.74697	0.841048	0.000133486	0.000227034	7.1618e-05	6.20583e-05	0.0680664	0.113488	0.0364208	0.0317706
SI273	NSS	China	1	321.493	67.925	21.0403	19.2155	1.10076	5.07095	0.0738338	61.5191	1.00842	256.071	8.97967	41.4801	0.0847896	16.428	24.2359	0.126262	0.261213	0.0953137	496.809	283.015	216.731	1.5255	4.66501	0.841048	0.000135082	0.000227633	7.2218e-05	6.29893e-05	0.0675798	0.112516	0.0360009	0.0316939
SI444	NSS	China	1	328.392	68.8795	21.4663	19.228	1.11064	5.61447	0.0814324	61.2372	1.00586	262.52	9.09083	43.0447	0.0848398	16.5035	26.1936	0.127152	0.26462	0.0997617	507.142	285.066	223.325	1.53585	4.81443	0.841048	0.000139408	0.00023119	7.5778e-05	6.38287e-05	0.0732216	0.119472	0.0398416	0.0335033
SK	Mixed	China	1	318.702	67.4468	21.1015	18.8592	1.11307	5.42108	0.0802032	60.8287	1.00577	253.828	8.91068	41.7531	0.0844773	16.2698	25.3016	0.126681	0.258448	0.0994651	502.647	283.668	221.687	1.53929	4.77277	0.841048	0.000133975	0.000228374	7.2958e-05	6.13057e-05	0.0706616	0.115473	0.0385691	0.0322598
SY1052	NSS	China	1	335.628	69.3745	21.5858	19.5508	1.10506	4.99935	0.0724627	63.6521	1.01238	266.546	9.16188	43.013	0.0850159	16.8117	24.8842	0.126542	0.265459	0.0945145	504.354	285.818	218.268	1.52279	4.66236	0.841048	0.000144654	0.000233267	7.785e-05	6.68486e-05	0.0758055	0.121578	0.0407413	0.0351046
SY1128	NSS	China	1	316.149	67.3718	20.9929	18.9475	1.10739	5.28891	0.0782481	59.9506	1.00366	253.08	8.92427	41.4533	0.0845359	16.3157	24.6663	0.126631	0.26286	0.0977029	499.869	283.031	220.113	1.5366	4.81247	0.841048	0.000132803	0.000226764	7.1348e-05	6.16542e-05	0.0675284	0.112485	0.0361318	0.0315233
SY3073	NSS	China	1	333.002	68.9897	21.6572	19.3124	1.11209	5.54661	0.0806186	62.3928	1.00869	265.109	9.12557	42.3792	0.0847949	16.3858	25.6038	0.126272	0.2568	0.0973858	502.568	284.258	220.988	1.52436	4.68281	0.841048	0.000140794	0.000232606	7.7189e-05	6.38445e-05	0.0735359	0.118506	0.0403921	0.0333097
SY998	NSS	China	1	327.717	68.5767	21.2285	19.3458	1.10191	5.56148	0.080473	61.8203	1.00805	260.906	9.05739	42.2545	0.0846155	16.499	25.004	0.126515	0.262112	0.0965129	506.247	286.05	219.844	1.53333	4.76775	0.841048	0.000136382	0.000228575	7.3158e-05	6.33605e-05	0.0719823	0.117258	0.0386374	0.0334297
SY999	NSS	China	1	316.279	67.5072	20.8957	19.0159	1.10288	4.87818	0.0710334	60.7633	1.00658	252.66	8.91803	41.2214	0.0846655	16.3326	24.2382	0.126421	0.260613	0.0963747	496.532	282.924	216.761	1.52986	4.70949	0.841048	0.000132817	0.000226809	7.1388e-05	6.16377e-05	0.0666382	0.111251	0.0357105	0.0310871
TIAN77	Mixed	China	1	324.27	68.1306	21.1489	19.1477	1.10506	5.9918	0.0885214	59.2091	1.0001	260.934	9.04426	42.4128	0.0847427	16.324	25.9134	0.127142	0.267151	0.100454	504.091	283.126	224.52	1.54082	4.92759	0.841048	0.000134464	0.000227864	7.2448e-05	6.22038e-05	0.0692072	0.115003	0.0372214	0.0321059
TX5	NSS	China	1	339.837	69.6869	21.7141	19.5986	1.10622	5.39665	0.0778436	62.1183	1.00695	272.823	9.25689	44.274	0.0852783	16.7395	26.9966	0.127065	0.267608	0.0981958	507.354	285.49	222.474	1.52432	4.74106	0.841048	0.000151276	0.000237883	8.2468e-05	6.88367e-05	0.0817971	0.128372	0.0447134	0.0371072
TY1	Mixed	China	1	346.432	70.4575	21.9352	19.8416	1.10539	5.38912	0.0775978	62.6043	1.00765	278.588	9.35237	43.7295	0.084766	16.6363	26.6188	0.126425	0.264122	0.0960623	513.735	286.838	226.346	1.52754	4.7634	0.841048	0.000144046	0.000232377	7.696e-05	6.70483e-05	0.0778887	0.124132	0.0415536	0.036289
TY4	Mixed	China	1	332.171	68.9099	21.5334	19.3397	1.10882	5.14066	0.0751202	61.9122	1.00756	265.995	9.14477	42.2356	0.0846925	16.5434	24.8361	0.126292	0.26381	0.0950136	503.611	284.971	219.516	1.52731	4.74225	0.841048	0.000138238	0.000230364	7.4948e-05	6.34794e-05	0.0711427	0.11657	0.0385223	0.0327512
TY8	Mixed	China	1	336.304	69.3909	21.6039	19.5213	1.10552	5.3151	0.076631	62.0746	1.00733	269.538	9.20584	42.1728	0.0841825	16.3989	25.3872	0.12581	0.25849	0.0948127	514.131	287.195	225.818	1.53538	4.80731	0.841048	0.000135482	0.000228778	7.3358e-05	6.2377e-05	0.0736587	0.118464	0.0401357	0.0336652
TY9	Mixed	China	1	332.689	68.9319	21.3632	19.5669	1.10045	4.98701	0.0723418	63.0759	1.01112	264.755	9.12837	42.5714	0.0848773	16.7238	24.6177	0.126429	0.265353	0.0941544	504.347	285.541	218.922	1.52497	4.6761	0.841048	0.000141679	0.000230778	7.5358e-05	6.62843e-05	0.0740621	0.119523	0.0391648	0.0348761
U8112	SS	China	1	327.357	68.4633	21.3324	19.3081	1.10507	5.32771	0.0775703	62.4026	1.00987	260.084	9.04466	41.6022	0.0842849	16.4439	24.3207	0.125838	0.258404	0.0942046	505.206	285.82	219.302	1.53108	4.72701	0.841048	0.000134491	0.000227892	7.2478e-05	6.22876e-05	0.0711168	0.115661	0.0383342	0.032933
WH413	Mixed	China	1	333.84	69.2521	21.4281	19.5433	1.10168	5.65491	0.0818693	60.8508	1.00415	268.647	9.19678	42.7535	0.0845528	16.4748	25.9161	0.126512	0.265469	0.0968863	511.019	285.053	227.79	1.53546	4.81622	0.841048	0.000137405	0.000228748	7.3328e-05	6.41445e-05	0.072777	0.118866	0.038751	0.0340567
WMR	Mixed	China	1	329.533	68.8343	21.2551	19.4417	1.10029	5.26815	0.0764759	61.3713	1.00673	264.022	9.11712	41.7867	0.0846417	16.4647	24.478	0.126092	0.26195	0.0945216	500.077	284.189	217.446	1.52335	4.73353	0.841048	0.000137129	0.000228778	7.3358e-05	6.38979e-05	0.070045	0.115276	0.0373899	0.0327547
X1141P	NSS	China	1	324.784	68.2215	21.3645	19.1461	1.1107	5.29857	0.0777318	60.8838	1.00546	260.134	9.04976	41.4237	0.0842411	16.3321	24.5411	0.126054	0.260321	0.0954995	505.077	284.723	221.853	1.53639	4.80406	0.841048	0.000132059	0.000226725	7.1308e-05	6.10317e-05	0.0681064	0.112916	0.0367064	0.0315721
YE107	Mixed	China	1	341.516	69.8916	21.8826	19.619	1.1099	5.49322	0.0791564	63.3165	1.01057	272.108	9.25431	43.9785	0.0853167	16.7565	26.5231	0.126872	0.26521	0.0973893	508.197	285.5	223.43	1.52366	4.67066	0.841048	0.000147343	0.000236352	8.0938e-05	6.65701e-05	0.0781891	0.125038	0.0430318	0.0352659
YE515	Mixed	China	1	337.038	69.7544	21.54	19.6508	1.10163	5.1242	0.0741937	61.2724	1.00496	272.194	9.25043	42.6361	0.0846849	16.391	26.0944	0.126233	0.260616	0.0961449	510.269	283.842	230.066	1.52882	4.72256	0.841048	0.000138464	0.000229424	7.4008e-05	6.45343e-05	0.0733692	0.119059	0.0392193	0.034192
YE8001	Mixed	China	1	320.602	67.9381	20.9917	19.1675	1.10099	5.16009	0.0755156	60.8735	1.00627	256.315	8.98155	41.5176	0.0844656	16.3815	24.4704	0.126382	0.262223	0.0959343	501.653	284.348	218.864	1.53498	4.77942	0.841048	0.000132719	0.000226496	7.1078e-05	6.18585e-05	0.0676333	0.112607	0.0361112	0.0316666
YU374	NSS	China	1	336.959	69.4421	21.5359	19.648	1.10154	5.24763	0.0759644	61.3713	1.0051	271.658	9.24765	42.2007	0.0843651	16.3589	25.6021	0.125885	0.259423	0.0952911	510.014	284.427	228.291	1.53026	4.7543	0.841048	0.000135733	0.000227719	7.2298e-05	6.35436e-05	0.0713812	0.116613	0.037911	0.0335251
YUN46	TST	China	1	342.392	69.8433	21.5844	19.8939	1.09727	5.53943	0.0802596	63.3241	1.01071	272.84	9.25944	42.3085	0.084202	16.5688	24.8432	0.12576	0.260181	0.0935291	514.386	287.195	226.167	1.5325	4.72831	0.841048	0.000136693	0.000228268	7.2848e-05	6.39371e-05	0.0732089	0.118398	0.0389236	0.0343093
Z2018F	Mixed	China	1	340.65	69.6642	21.6119	19.7462	1.10121	5.22152	0.075928	63.9816	1.01216	270.561	9.22026	43.5436	0.0845376	16.7051	26.1245	0.12657	0.261566	0.0968054	516.393	288.432	225.149	1.5356	4.7499	0.841048	0.000141681	0.000231452	7.6035e-05	6.56951e-05	0.0790258	0.124851	0.0423783	0.0366034
ZHENG30	NSS	China	1	328.395	68.5973	21.3447	19.2887	1.10639	5.04782	0.0733008	61.2591	1.00584	263.612	9.10747	42.3675	0.0849493	16.4563	25.4573	0.126384	0.262303	0.096392	499.656	283.273	219.36	1.52159	4.69503	0.841048	0.000140617	0.000231348	7.5931e-05	6.4856e-05	0.0727961	0.118201	0.0391992	0.0337023
ZHENG32	SS	China	1	304.19	65.9414	20.3674	18.7146	1.09745	5.35863	0.0798322	59.5367	1.00493	241.845	8.70039	39.7359	0.0842187	16.12	22.9195	0.125815	0.256666	0.0949997	491.804	282.241	213.234	1.53581	4.78823	0.841048	0.000125622	0.000222261	6.6888e-05	5.90442e-05	0.062635	0.105529	0.0332074	0.0296111
ZHENG35	Mixed	China	1	316.5	67.4218	21.0126	18.9342	1.1078	5.01757	0.0732611	61.2274	1.00839	251.782	8.89994	41.9172	0.0848497	16.489	24.584	0.127075	0.264194	0.0980255	498.755	284.185	216.075	1.53395	4.73771	0.841048	0.0001341	0.00022799	7.2568e-05	6.17809e-05	0.0680074	0.113686	0.0367195	0.0314616
ZHI41	NSS	China	1	337.686	69.4529	21.4998	19.731	1.09883	5.4896	0.0792425	63.2494	1.01113	268.424	9.19394	42.3486	0.0842784	16.5984	24.7791	0.125964	0.261348	0.0938773	512.915	288.221	221.716	1.53369	4.7755	0.841048	0.000137029	0.00022847	7.3058e-05	6.40481e-05	0.0728696	0.118158	0.0387521	0.0341411
ZONG31	NSS	China	1	344.642	70.1311	21.7421	19.808	1.10201	5.5134	0.0788247	62.8205	1.00846	276.135	9.30404	43.1802	0.0845174	16.5042	26.3823	0.126207	0.259697	0.0963881	517.483	288.608	226.038	1.53165	4.79997	0.841048	0.00013978	0.000229614	7.4198e-05	6.55724e-05	0.0778408	0.123135	0.0410978	0.036657
ZZ01	NSS	China	1	305.031	66.0978	20.6123	18.5763	1.10854	5.05962	0.0746756	58.5983	1.00082	245.02	8.76321	40.3126	0.084206	16.1265	23.8125	0.126421	0.261055	0.0975877	495.296	281.185	219.705	1.54496	4.83297	0.841048	0.0001265	0.000223425	6.8008e-05	5.88441e-05	0.0634421	0.107044	0.0339575	0.0297073
05WN230	Mixed	China	2	342.255	69.9954	21.715	19.8086	1.10195	4.92282	0.0712212	64.9326	1.01523	271.042	9.23833	43.2285	0.084978	16.5595	26.2438	0.126323	0.25679	0.0970541	506.321	285.423	221.489	1.52064	4.59884	0.841048	0.000143662	0.000232463	7.7046e-05	6.6617e-05	0.0752349	0.12139	0.0402658	0.0349864
150	Mixed	China	2	341.931	69.9217	21.7284	19.7172	1.10403	5.38346	0.0776607	63.0416	1.00943	273.243	9.26574	42.9734	0.0849572	16.7474	24.9948	0.126172	0.265637	0.0936096	504.549	285.616	218.877	1.5196	4.70034	0.841048	0.000147377	0.000234724	7.9308e-05	6.80617e-05	0.076878	0.122275	0.0413028	0.0355984
18-599	NSS	China	2	370.564	72.1935	22.5638	20.3817	1.10559	5.71827	0.0805467	65.0404	1.01124	297.806	9.62727	44.125	0.0849499	16.8691	26.2788	0.125623	0.263255	0.0921851	513.85	287.326	225.245	1.51179	4.65267	0.841048	0.000156278	0.000240043	8.4628e-05	7.15436e-05	0.0853604	0.130015	0.0463939	0.0389151
268	NSS	China	2	344.517	70.1031	21.7847	19.8267	1.10275	4.97267	0.071944	64.5041	1.01314	273.737	9.27363	42.524	0.0847369	16.6446	24.7807	0.125782	0.259749	0.0930284	505.307	286.092	218.716	1.51877	4.648	0.841048	0.000143731	0.000232802	7.7385e-05	6.63966e-05	0.0750426	0.119976	0.0403349	0.0347515
3H-2	Mixed	China	2	356.433	70.9117	21.9702	20.1213	1.10114	6.05536	0.0859577	62.8707	1.00753	286.227	9.44202	43.2511	0.0849588	16.6754	25.7169	0.12578	0.264002	0.0933757	506.556	285.418	221.762	1.51416	4.69062	0.841048	0.000148701	0.000235076	7.9658e-05	6.88532e-05	0.0785709	0.123478	0.042004	0.0364621
501	NSS	China	2	348.846	70.4349	21.9184	19.8757	1.10427	5.38954	0.0773533	64.3843	1.01214	277.555	9.33083	43.2402	0.0848411	16.8121	25.1329	0.126024	0.263618	0.0932114	508.564	287.483	218.625	1.52011	4.69786	0.841048	0.000148654	0.000234639	7.9218e-05	6.92786e-05	0.0799073	0.124861	0.0424255	0.0373694
526018	NSS	China	2	352.159	70.756	22.1881	19.8151	1.1101	5.10413	0.0737428	63.8502	1.01007	282.602	9.40395	43.4199	0.0848006	16.6124	26.2868	0.125991	0.260328	0.0947352	510.74	286.35	224.849	1.52051	4.68502	0.841048	0.00014667	0.000235961	8.0548e-05	6.62986e-05	0.0797016	0.124867	0.0441131	0.0357074
7327	NSS	China	2	347.053	70.2592	21.7363	19.9444	1.09943	5.29426	0.0762213	63.7936	1.01075	277.109	9.32459	43.4109	0.0851562	16.7983	25.4396	0.126196	0.264518	0.0939389	504.185	284.671	221.083	1.5161	4.63109	0.841048	0.000151798	0.000236614	8.1198e-05	7.04268e-05	0.0793796	0.124738	0.0423641	0.0369426
835B	NSS	China	2	375.364	72.8453	22.9281	20.2588	1.11561	5.30273	0.0751635	65.838	1.01225	301.924	9.68971	44.5086	0.0851758	16.9358	26.5632	0.12562	0.262678	0.0922755	511.821	287.085	223.784	1.50766	4.62231	0.841048	0.000162665	0.000245287	8.9888e-05	7.28332e-05	0.0901624	0.133785	0.05001	0.040178
8902	Mixed	China	2	352.596	70.8442	22.3362	19.7153	1.11292	5.69877	0.0811385	62.0443	1.0057	284.983	9.43581	43.003	0.0847923	16.4976	26.1558	0.125767	0.26161	0.094161	507.778	285.475	223.522	1.51751	4.75054	0.841048	0.000147391	0.000237035	8.1618e-05	6.59807e-05	0.0787045	0.123216	0.0439285	0.0349523
B11	TST	China	2	361.143	71.5166	22.2043	20.2469	1.10211	5.72067	0.0807922	65.4004	1.01333	287.441	9.48725	46.7067	0.0863239	17.1059	29.0283	0.12734	0.266104	0.0993439	508.312	285.619	223.403	1.51163	4.59389	0.841048	0.000172209	0.000248109	9.2688e-05	7.89926e-05	0.0930661	0.140636	0.050099	0.0426992
B73	SS	China	2	342.09	70.5261	22.852	19.195	1.19047	6.09087	0.00787	63.1082	1.09498	277.735	9.40244	45.6898	0.0085284	17.3587	27.3359	0.126962	0.265294	0.0969985	514.358	290.153	227.566	1.52356	4.76666	0.841048	0.000168611	0.0002357	8.91709e-05	7.94963e-05	0.111803	0.13018	0.0589923	0.0528489
B114	NSS	China	2	332.788	69.0207	21.4099	19.5148	1.10182	5.19268	0.0751202	61.4259	1.0064	267.447	9.16692	42.5685	0.0850989	16.6516	24.9132	0.126466	0.269007	0.0943538	500.749	284.217	218.182	1.5202	4.73268	0.841048	0.000143997	0.000232692	7.7275e-05	6.67392e-05	0.0740094	0.119356	0.0396622	0.0343965
BEM	NSS	China	2	354.293	71.0912	22.0782	20.0763	1.10274	5.04316	0.0727898	66.0543	1.01618	280.754	9.38648	44.124	0.0851388	16.9709	25.7808	0.12631	0.263083	0.0939114	510.579	287.259	221.752	1.51765	4.61662	0.841048	0.000153653	0.000238062	8.2648e-05	7.08635e-05	0.0822432	0.128086	0.0442206	0.0379249
BS16	Mixed	China	2	354.55	70.8458	22.0674	19.9214	1.10692	5.39314	0.0766259	64.3461	1.01147	283.413	9.40076	44.6307	0.0850166	16.877	26.9661	0.126811	0.265103	0.0971276	515.237	288.088	224.932	1.52701	4.71786	0.841048	0.000153147	0.000237452	8.2038e-05	7.0901e-05	0.0861351	0.131162	0.0461134	0.0398398
BT1	TST	China	2	355.827	71.1524	22.2115	19.9795	1.10759	5.67638	0.0801973	62.9231	1.00718	286.898	9.47405	44.0234	0.0852385	16.8126	26.3451	0.126133	0.267955	0.0938861	508.886	286.354	222.165	1.51373	4.71639	0.841048	0.000155211	0.000238049	8.2628e-05	7.23022e-05	0.0846359	0.129613	0.0448698	0.0395728
BY4839	NSS	China	2	342.06	69.7565	21.5615	19.8286	1.0978	4.987	0.0721992	64.7711	1.0146	270.933	9.22387	43.95	0.0852464	16.9702	25.5472	0.126759	0.266312	0.0949018	507.742	286.041	221.544	1.52112	4.61013	0.841048	0.000149947	0.000235316	7.9898e-05	6.98783e-05	0.0816304	0.127729	0.0433592	0.0381252
BY4960	NSS	China	2	343.448	70.19	21.6995	19.8234	1.10081	4.94906	0.0714985	63.7992	1.01154	274.319	9.28157	43.1898	0.0848842	16.7464	25.4192	0.126361	0.263326	0.0949478	507.499	286.193	220.814	1.52352	4.67385	0.841048	0.000144978	0.000232766	7.7349e-05	6.75342e-05	0.076285	0.12233	0.0405774	0.0356623
BY809	NSS	China	2	348.842	70.5685	22.1241	19.7521	1.11078	5.43222	0.0781206	64.3791	1.01252	277.576	9.32759	43.2718	0.0847495	16.8356	25.1222	0.126165	0.26419	0.0936827	510.646	287.949	219.938	1.52397	4.71014	0.841048	0.000145292	0.000233772	7.8358e-05	6.69511e-05	0.0776157	0.123151	0.0418666	0.0357561
BY843	NSS	China	2	345.36	70.1781	21.6302	19.9981	1.09612	5.32201	0.0765914	63.1656	1.00947	276.602	9.32425	43.8074	0.0851378	16.7474	26.2386	0.126519	0.265601	0.0955181	507.524	285.867	221.716	1.52005	4.69139	0.841048	0.000149027	0.000234551	7.9138e-05	6.968e-05	0.0789393	0.125367	0.0418058	0.0370183
CF3	Mixed	China	2	356.122	71.0641	22.1836	20.0481	1.10507	5.24354	0.0751021	63.5881	1.00907	286.791	9.47585	43.398	0.0846498	16.6927	25.9879	0.125767	0.262882	0.0932401	513.722	287.095	225.946	1.51988	4.71724	0.841048	0.000147597	0.000235715	8.0298e-05	6.73486e-05	0.080995	0.125777	0.0442704	0.0367449
CIMBL105	TST	CIMMYT	2	353.153	70.9642	21.8759	20.1405	1.09738	4.96119	0.0713403	64.4588	1.01196	282.765	9.40542	43.5082	0.0847167	16.7759	25.7555	0.126061	0.262222	0.0942378	514.226	287.258	225.886	1.52722	4.68664	0.841048	0.00014584	0.000233344	7.7928e-05	6.78771e-05	0.0786962	0.124361	0.0420218	0.0366399
CIMBL106	TST	CIMMYT	2	368.297	72.25	22.4474	20.3992	1.10286	5.32048	0.0756402	67.0587	1.01681	292.458	9.56108	45.9462	0.085999	17.2246	27.3884	0.126655	0.265866	0.0951669	509.412	286.816	222.172	1.50863	4.57567	0.841048	0.000167766	0.000246412	9.0988e-05	7.64925e-05	0.0911116	0.1376	0.049596	0.0413824
CIMBL11	TST	CIMMYT	2	341.28	69.7439	21.6967	19.6443	1.10574	5.07786	0.0737877	63.8797	1.01131	271.608	9.23207	42.8837	0.0850331	16.7081	25.0857	0.125971	0.260959	0.0937751	502.329	285.301	217.36	1.51446	4.64049	0.841048	0.000147995	0.000234433	7.9018e-05	6.88729e-05	0.0792089	0.123783	0.042048	0.0370704
CIMBL119	TST	CIMMYT	2	334.345	69.0997	21.5279	19.4684	1.1057	5.11942	0.0740079	63.6519	1.01251	265.04	9.13541	42.8681	0.0848849	16.4802	26.0281	0.126438	0.257335	0.0976882	504.565	284.498	221.884	1.52388	4.62726	0.841048	0.00014053	0.000231474	7.6057e-05	6.45994e-05	0.0738281	0.11995	0.039943	0.0339672
CIMBL120	TST	CIMMYT	2	345.788	70.2494	21.6194	20.0549	1.0944	4.98546	0.0720166	63.9265	1.01157	276.271	9.31829	43.624	0.0848256	16.6301	26.4968	0.126404	0.260375	0.0965096	512.254	286.095	226.555	1.52639	4.66167	0.841048	0.000142292	0.000230823	7.5408e-05	6.68183e-05	0.0761551	0.122754	0.0402148	0.035881
CIMBL123	TST	CIMMYT	2	346.145	70.196	21.8638	19.8764	1.10341	4.89555	0.0707748	63.805	1.01088	277.086	9.33341	42.7283	0.0846057	16.5028	25.7336	0.125728	0.257108	0.0943202	508.618	286.389	221.586	1.52083	4.69185	0.841048	0.000144203	0.000233085	7.7668e-05	6.66057e-05	0.0765768	0.121841	0.041238	0.0353821
CIMBL125	TST	CIMMYT	2	342.195	69.8013	21.6215	19.8087	1.10005	4.91666	0.0712312	63.3815	1.01081	273.809	9.26845	42.3862	0.0849315	16.5579	24.9813	0.125956	0.259913	0.09409	501.049	284.519	217.713	1.51661	4.62984	0.841048	0.00014337	0.000232567	7.715e-05	6.62386e-05	0.0730636	0.118479	0.0392204	0.0338964
CIMBL126	TST	CIMMYT	2	340.793	69.6743	21.5557	19.8366	1.0983	5.53211	0.0805444	62.991	1.01001	271.868	9.2377	42.3943	0.0847707	16.4705	25.3816	0.125944	0.25849	0.0950224	503.737	285.124	219.155	1.52072	4.67241	0.841048	0.000139877	0.000229455	7.4038e-05	6.57982e-05	0.0721109	0.117593	0.0380479	0.0340639
CIMBL128	TST	CIMMYT	2	358.73	71.141	21.9869	20.2761	1.09722	5.17309	0.0741676	64.419	1.01086	288.05	9.48926	43.7175	0.0849811	16.5236	27.1262	0.12591	0.256702	0.0958015	509.811	285.068	226.371	1.5155	4.60949	0.841048	0.000151182	0.000235871	8.0458e-05	7.05007e-05	0.0809907	0.126197	0.0430118	0.0378465
CIMBL13	TST	CIMMYT	2	384.488	73.3055	22.7332	20.8273	1.09992	5.79923	0.0811816	67.6968	1.01601	306.659	9.74886	45.4961	0.0850364	17.1663	27.044	0.125824	0.263269	0.0927112	523.764	290.629	228.029	1.51634	4.66112	0.841048	0.000160619	0.000241535	8.6118e-05	7.41757e-05	0.0935015	0.138032	0.0501947	0.0430312
CIMBL132	TST	CIMMYT	2	385.743	73.3559	22.7541	20.8448	1.10085	5.27765	0.0751607	67.1361	1.01439	309.942	9.78539	45.3548	0.0852899	17.0919	27.1413	0.125766	0.263064	0.092669	517.664	288.725	226.4	1.51107	4.62671	0.841048	0.00016514	0.000244138	8.8688e-05	7.60506e-05	0.09336	0.137493	0.0503757	0.0427547
CIMBL133	TST	CIMMYT	2	357.536	71.2169	21.9849	20.2477	1.09776	5.80562	0.0830671	64.8625	1.0124	284.626	9.43388	43.4259	0.0848272	16.8532	25.3406	0.125767	0.263357	0.0925084	510.396	287.409	220.959	1.5173	4.68282	0.841048	0.000148115	0.000234552	7.9138e-05	6.88566e-05	0.0792705	0.124498	0.042293	0.0369002
CIMBL135	TST	CIMMYT	2	354.182	70.8043	21.8755	20.131	1.09865	5.39411	0.077532	64.5481	1.01176	282.529	9.39975	44.5186	0.0852666	16.9771	26.4093	0.126712	0.267047	0.0958325	511.003	287.149	222.261	1.52296	4.70691	0.841048	0.000152582	0.0002368	8.1378e-05	7.08615e-05	0.0820089	0.12856	0.0436752	0.0381458
CIMBL138	TST	CIMMYT	2	348.322	70.3699	21.751	20.003	1.09823	5.11482	0.0737107	64.4478	1.01267	277.598	9.33523	44.2566	0.0851129	16.7727	26.8285	0.126584	0.262056	0.0966688	509.931	286.382	223.346	1.52079	4.64364	0.841048	0.000150282	0.000235551	8.0138e-05	6.99493e-05	0.0820881	0.128495	0.0436712	0.0382695
CIMBL139	TST	CIMMYT	2	355.507	70.8075	21.9133	20.1275	1.09853	5.38856	0.077479	64.0529	1.00998	285.046	9.42269	43.2199	0.0847531	16.7148	25.5848	0.125746	0.260739	0.0935952	509.265	286.454	222.185	1.51999	4.68938	0.841048	0.000146613	0.000233908	7.8488e-05	6.80679e-05	0.0785681	0.123248	0.0419848	0.036544
CIMBL143	Mixed	CIMMYT	2	346.659	69.9496	21.5769	19.953	1.09541	5.27298	0.0751577	63.2211	1.009	277.892	9.3081	43.4031	0.0848459	16.7135	25.8523	0.126245	0.264541	0.0945582	509.42	286.285	222.798	1.52257	4.70065	0.841048	0.000147878	0.000233809	7.8388e-05	6.93132e-05	0.0822361	0.126649	0.0434423	0.0386319
CIMBL145	SS	CIMMYT	2	370.398	72.3428	22.6523	20.3377	1.10771	5.39384	0.0766458	64.1801	1.00874	299.859	9.66103	45.2903	0.085638	17.0443	27.1924	0.126199	0.269384	0.0937094	509.255	286.512	222.764	1.50765	4.67265	0.841048	0.000168559	0.00024753	9.2088e-05	7.6152e-05	0.0924761	0.137242	0.0506796	0.0416513
CIMBL147	TST	CIMMYT	2	352.938	70.8041	21.8495	20.1899	1.0965	5.04142	0.0727217	64.7962	1.01282	281.807	9.40545	42.9293	0.0851024	16.8878	24.4604	0.125618	0.264224	0.0907646	503.737	286.463	215.838	1.51034	4.63513	0.841048	0.000152002	0.000236423	8.1008e-05	7.07754e-05	0.0790459	0.123738	0.0420107	0.036949
CIMBL148	TST	CIMMYT	2	367.89	72.1081	22.3985	20.4018	1.10237	5.21176	0.0742729	66.1784	1.01404	294.03	9.57663	44.1606	0.08475	16.8266	26.4477	0.125713	0.260949	0.0928934	521.247	289.866	228.147	1.51923	4.67418	0.841048	0.000150689	0.000236631	8.1218e-05	6.93532e-05	0.086865	0.13121	0.0470002	0.0397469
CIMBL149	TST	CIMMYT	2	334.387	69.2388	21.5625	19.4798	1.10609	4.96013	0.0718794	62.6354	1.00938	267.481	9.17681	42.7094	0.0848372	16.6846	24.9742	0.12638	0.265323	0.0943251	505.519	286.156	218.713	1.52521	4.72719	0.841048	0.000141571	0.000231983	7.6566e-05	6.51252e-05	0.0743492	0.119998	0.0402891	0.0341641
CIMBL18	TST	CIMMYT	2	398.842	74.4144	23.2329	21.0002	1.10491	5.56994	0.0780685	69.2507	1.01775	318.317	9.88847	47.4057	0.0860931	17.407	28.7914	0.126205	0.264319	0.0939007	515.099	288.147	225.127	1.50225	4.55656	0.841048	0.000186535	0.000256774	0.000101388	8.43596e-05	0.109739	0.151555	0.0596061	0.0495871
CIMBL21	TST	CIMMYT	2	345.227	70.0706	21.672	19.8884	1.09904	5.82374	0.0838878	61.9773	1.0057	277.638	9.33025	43.0527	0.0848672	16.6511	25.5831	0.126035	0.266368	0.0940617	506.3	285.33	221.597	1.5194	4.76676	0.841048	0.000148714	0.000235099	7.9678e-05	6.89141e-05	0.0793197	0.124077	0.0424515	0.0368026
CIMBL24	TST	CIMMYT	2	346.486	70.2539	21.7647	19.9235	1.1001	5.51271	0.0795647	62.915	1.00837	277.783	9.34159	43.6565	0.085313	16.8029	25.8409	0.126387	0.26712	0.0947423	505.618	284.483	223.141	1.51819	4.67845	0.841048	0.000149372	0.000235314	7.9898e-05	6.934e-05	0.0776083	0.123818	0.0413901	0.0361752
CIMBL25	TST	CIMMYT	2	364.033	71.8239	22.3521	20.2388	1.10465	5.77493	0.0816939	65.3911	1.01293	290.419	9.53029	44.03	0.0851455	16.9821	25.6651	0.125799	0.264724	0.0921623	510.798	287.323	221.731	1.51286	4.64573	0.841048	0.000155481	0.000239034	8.3618e-05	7.16947e-05	0.0837959	0.128906	0.0449632	0.0387262
CIMBL27	TST	CIMMYT	2	365.598	71.8927	22.3564	20.365	1.10203	6.466	0.0901617	65.3342	1.01265	290.907	9.53566	45.7363	0.0861863	17.049	27.6954	0.126666	0.266483	0.0961008	505.58	285.53	220.554	1.50578	4.58744	0.841048	0.000167841	0.000245907	9.0488e-05	7.70192e-05	0.0895016	0.136081	0.0482383	0.0411126
CIMBL28	TST	CIMMYT	2	373.806	72.565	22.6287	20.493	1.10447	5.82933	0.0815285	65.0401	1.01062	300.62	9.66658	46.3638	0.0860819	16.9748	28.8834	0.126661	0.265256	0.0968416	512.48	286.396	226.982	1.51167	4.6402	0.841048	0.000168521	0.000247265	9.1888e-05	7.63882e-05	0.0917622	0.138433	0.050123	0.0414968
CIMBL32	TST	CIMMYT	2	340.863	69.6809	21.5859	19.7965	1.09952	5.34404	0.0769253	63.9054	1.01212	270.8	9.23093	43.2215	0.0848817	16.7265	25.5194	0.126353	0.262309	0.095225	507.314	285.861	221.533	1.52343	4.66056	0.841048	0.000145426	0.000232393	7.69754e-05	6.83498e-05	0.0772564	0.123056	0.0406973	0.0364853
CIMBL34	TST	CIMMYT	2	352.726	70.7994	22.0804	19.9762	1.10554	5.71832	0.0810248	64.1756	1.01112	281.259	9.39185	42.745	0.0847754	16.675	25.0174	0.125503	0.26026	0.0921931	505.847	286.216	219.272	1.51329	4.65628	0.841048	0.00014838	0.000235672	8.0258e-05	6.81059e-05	0.0786983	0.122888	0.0425158	0.0361812
CIMBL36	TST	CIMMYT	2	368.568	72.0017	22.264	20.5084	1.09781	5.59954	0.0789108	65.1107	1.01153	295.722	9.598	43.7702	0.0848898	16.7986	26.0307	0.125563	0.261798	0.0922468	514.919	287.836	225.352	1.51324	4.66011	0.841048	0.000152163	0.00023669	8.1278e-05	7.06747e-05	0.0845993	0.128741	0.0452531	0.0391882
CIMBL37	TST	CIMMYT	2	340.782	69.6496	21.5627	19.8012	1.09903	4.93469	0.0714648	63.818	1.01178	271.632	9.23848	43.2463	0.0849908	16.7284	25.5379	0.126441	0.262881	0.0952587	509.684	286.238	223.258	1.52428	4.65361	0.841048	0.000144015	0.000232484	7.7067e-05	6.69214e-05	0.0777845	0.12336	0.0414948	0.0362379
CIMBL38	TST	CIMMYT	2	361.526	71.3908	22.0572	20.337	1.09737	5.04306	0.0725883	63.8585	1.00895	292.157	9.54499	43.4603	0.084822	16.6657	26.1252	0.125593	0.261115	0.0928801	512.891	286.129	227.158	1.51472	4.65784	0.841048	0.000150498	0.000235653	8.0238e-05	7.0068e-05	0.083504	0.127518	0.044336	0.0389882
CIMBL39	TST	CIMMYT	2	349.883	70.507	21.7458	20.1501	1.09533	5.58999	0.0799381	64.6504	1.01313	277.794	9.3449	44.4662	0.085672	16.9282	26.5078	0.126732	0.265535	0.0961314	506.66	286.295	219.679	1.51538	4.63232	0.841048	0.000153484	0.000236448	8.1028e-05	7.21055e-05	0.0809531	0.127857	0.0425815	0.0381929
CIMBL41	TST	CIMMYT	2	345.778	70.2341	21.8898	19.8153	1.10531	4.98085	0.0719704	63.8199	1.01096	276.465	9.32284	42.688	0.0845311	16.6497	25.0715	0.125717	0.260675	0.0928675	509.748	286.585	222.462	1.52177	4.6793	0.841048	0.000143881	0.000232202	7.6785e-05	6.70477e-05	0.0775747	0.122456	0.041221	0.0362927
CIMBL42	TST	CIMMYT	2	340.829	69.8385	21.8611	19.5856	1.11032	5.03314	0.072727	63.327	1.01048	272.378	9.25437	42.3608	0.0845938	16.6402	24.5811	0.125859	0.262547	0.0926409	507.143	286.632	219.592	1.5251	4.72583	0.841048	0.000141121	0.000232373	7.69557e-05	6.4363e-05	0.0737586	0.118746	0.0402787	0.0336138
CIMBL46	TST	CIMMYT	2	338.55	69.5975	21.7224	19.5894	1.10641	4.98738	0.0721587	62.0059	1.00673	272.538	9.26211	41.9238	0.0845313	16.46	24.733	0.125571	0.26079	0.0927739	503.832	284.8	220.216	1.51951	4.71059	0.841048	0.000140324	0.000231415	7.5998e-05	6.44795e-05	0.0730006	0.117666	0.0395803	0.0335345
CIMBL5	TST	USA	2	347.644	70.424	21.6993	20.0506	1.09632	4.94451	0.0714689	62.8362	1.00791	280.349	9.38244	42.9786	0.084805	16.4202	26.4722	0.125878	0.257524	0.0954432	507.448	284.584	224.916	1.51824	4.65936	0.841048	0.000143972	0.00023129	7.5878e-05	6.79493e-05	0.0758984	0.121419	0.0398225	0.0359909
CIMBL51	TST	CIMMYT	2	358.129	71.2138	22.1253	20.1615	1.10157	5.60798	0.0803616	65.8889	1.0153	283.874	9.42734	44.9282	0.0855098	17.1071	26.3328	0.126616	0.266035	0.0948503	509.214	286.654	221.757	1.51521	4.61077	0.841048	0.000157679	0.000239743	8.4328e-05	7.304e-05	0.0848077	0.131357	0.0452787	0.0393507
CIMBL54	TST	CIMMYT	2	342.505	69.9665	21.6899	19.8045	1.10114	4.956	0.0716814	62.9398	1.00907	274.859	9.29712	42.7295	0.0849774	16.5671	25.5098	0.126008	0.26102	0.0946339	503.346	284.824	219.589	1.5174	4.66357	0.841048	0.000143991	0.000232767	7.735e-05	6.66696e-05	0.0741138	0.119788	0.0397488	0.0344186
CIMBL55	TST	CIMMYT	2	378.349	72.9453	22.6782	20.6089	1.10391	5.539	0.0779302	68.4668	1.01914	299.517	9.65106	45.8352	0.0859189	17.4122	26.5003	0.126253	0.265972	0.0928704	509.142	287.623	219.478	1.50437	4.55117	0.841048	0.0001735	0.000249204	9.3788e-05	7.92705e-05	0.0941128	0.139199	0.0508668	0.0430071
CIMBL6	TST	CIMMYT	2	345.036	70.0341	21.7837	19.788	1.10275	5.33138	0.076543	63.1095	1.00883	276.302	9.31299	43.5399	0.0849236	16.7734	25.8098	0.126301	0.264926	0.0947864	509.025	285.95	223.21	1.52455	4.74302	0.841048	0.00015096	0.00023735	8.1938e-05	6.89755e-05	0.0808598	0.126122	0.0439489	0.0369011
CIMBL61	TST	CIMMYT	2	370.064	72.244	22.5154	20.348	1.10575	5.08974	0.0727021	65.8984	1.01313	296.836	9.60493	43.108	0.0848316	16.8578	24.8571	0.125104	0.260848	0.0898835	507.386	286.521	220.039	1.50687	4.59783	0.841048	0.000158828	0.000241296	8.5878e-05	7.27302e-05	0.085982	0.12813	0.0465222	0.0393402
CIMBL7	TST	CIMMYT	2	356.638	70.9393	21.9415	20.2096	1.09763	5.57262	0.0802687	64.3086	1.01069	285.272	9.43503	44.7891	0.0852603	16.6032	28.2902	0.126448	0.258106	0.0981756	510.659	285.545	227.109	1.51827	4.64304	0.841048	0.000156049	0.000238464	8.3048e-05	7.27287e-05	0.0865933	0.13228	0.0459838	0.0404045
CIMBL77	TST	CIMMYT	2	339.868	69.5725	21.5033	19.7888	1.0984	5.11476	0.0738505	63.1404	1.0097	271.457	9.24018	42.488	0.0847882	16.5718	25.1183	0.12599	0.260676	0.0943281	507.963	285.734	222.473	1.52272	4.67277	0.841048	0.000141058	0.00023071	7.5288e-05	6.57896e-05	0.0748091	0.119781	0.0398197	0.0349744
CIMBL80	TST	CIMMYT	2	378.994	72.8829	22.6833	20.6355	1.10263	5.61586	0.0789035	67.4951	1.01605	301.237	9.67882	44.5463	0.0848643	17.0971	25.9035	0.12557	0.263002	0.0913224	519.912	291.046	222.757	1.51342	4.66169	0.841048	0.00015771	0.000240559	8.5138e-05	7.22893e-05	0.0909699	0.134426	0.0492678	0.0414361
CIMBL83	TST	CIMMYT	2	346.854	70.3489	21.7983	19.9027	1.10178	5.26579	0.0758179	63.6556	1.01031	277.285	9.33038	43.8144	0.085235	16.7627	26.2522	0.126465	0.263663	0.095829	506.624	285.686	221.096	1.51921	4.67426	0.841048	0.000149662	0.000233529	7.8108e-05	7.11278e-05	0.0794265	0.125382	0.0411281	0.0380504
CIMBL95	Mixed	CIMMYT	2	332.346	68.9594	21.4927	19.4507	1.10542	4.92863	0.0714634	62.8337	1.0104	265.116	9.13774	42.0756	0.0847129	16.4602	24.937	0.125963	0.258433	0.0946772	501.026	284.856	216.904	1.52097	4.67032	0.841048	0.000139677	0.000231394	7.5977e-05	6.39454e-05	0.0719747	0.117182	0.0391304	0.0330146
CIMBL97	TST	CIMMYT	2	358.012	71.2379	22.0346	20.2907	1.09844	5.09778	0.0734655	63.7961	1.00921	288.723	9.50563	42.7246	0.0844036	16.594	25.3489	0.125316	0.260026	0.0917748	513.91	286.957	226.557	1.51919	4.70459	0.841048	0.000144556	0.000232469	7.7052e-05	6.74177e-05	0.0785114	0.122845	0.0417658	0.0366612
CIMBL98	TST	CIMMYT	2	355.824	71.0392	22.0849	20.1137	1.10278	5.19693	0.0743577	64.6922	1.01206	284.568	9.44134	43.6429	0.0849774	16.8941	25.4437	0.125899	0.26418	0.0926793	508.647	286.237	222.312	1.51474	4.63908	0.841048	0.000154009	0.000237373	8.1958e-05	7.17308e-05	0.0831919	0.128057	0.0441712	0.0388236
CML163	TST	CIMMYT	2	395.473	74.043	22.9479	21.0611	1.10108	5.11598	0.0726501	67.7933	1.01464	318.568	9.89216	46.4083	0.0851937	17.1376	28.4671	0.125833	0.262545	0.0932609	523.187	290.478	228.363	1.51051	4.65069	0.841048	0.000171648	0.000247345	9.1888e-05	7.89993e-05	0.104681	0.146783	0.0560646	0.0479854
CML165	TST	CIMMYT	2	368.01	72.0359	22.3427	20.4209	1.10081	5.53184	0.0783213	65.3921	1.01248	294.723	9.58879	43.8635	0.0846787	16.6997	26.5772	0.125572	0.259128	0.0934892	516.394	288.138	226.062	1.51605	4.68406	0.841048	0.000149527	0.00023614	8.0718e-05	6.87813e-05	0.0829233	0.12807	0.0448467	0.0380333
CML169	TST	CIMMYT	2	352.986	70.7638	21.9471	20.1052	1.09978	5.63193	0.0797673	64.0121	1.01058	282.103	9.40268	42.708	0.0846655	16.4136	26.0551	0.125446	0.254449	0.0941718	507.594	285.29	223.46	1.51498	4.62396	0.841048	0.000144175	0.000232337	7.69199e-05	6.71947e-05	0.0771268	0.12168	0.0410397	0.0360346
CML171	TST	CIMMYT	2	377.424	72.8251	22.7071	20.6143	1.10356	5.56106	0.0782114	66.5933	1.01416	302.217	9.69267	45.6501	0.0852453	17.1702	27.2338	0.126113	0.266033	0.0933319	517.884	289.516	224.488	1.51266	4.65863	0.841048	0.000162822	0.000243722	8.8288e-05	7.43077e-05	0.0924704	0.137504	0.0503088	0.0420139
CML172	TST	CIMMYT	2	386.341	73.4673	23.013	20.6563	1.10832	5.14253	0.0730043	67.5068	1.01527	310.21	9.79305	45.8955	0.0849591	17.0316	28.1812	0.125977	0.261552	0.0941518	526.827	290.608	232.087	1.5164	4.64831	0.841048	0.000160558	0.00024317	8.7788e-05	7.27037e-05	0.0971821	0.140823	0.0535965	0.0434235
CML26	TST	CIMMYT	2	340.092	69.4949	21.5664	19.6649	1.1022	5.46445	0.0792812	62.8273	1.00854	271.599	9.23168	42.7811	0.0846333	16.7282	24.8655	0.126019	0.265307	0.0932669	507.505	285.945	221.468	1.52472	4.74117	0.841048	0.000145138	0.000233429	7.8008e-05	6.7137e-05	0.0786318	0.123197	0.0421992	0.0364213
CML27	TST	CIMMYT	2	369.707	72.2272	22.441	20.4745	1.10133	5.14978	0.073723	64.0416	1.0084	299.804	9.66027	44.8526	0.0851413	16.7834	27.6574	0.126075	0.264007	0.0947734	515.095	286.715	228.212	1.5145	4.68171	0.841048	0.00015571	0.000239587	8.4168e-05	7.14253e-05	0.0864876	0.132174	0.0468561	0.0395387
CML289	TST	CIMMYT	2	376.586	72.7227	22.4738	20.7271	1.09754	5.73552	0.0805831	65.9235	1.0125	302.105	9.69267	44.3345	0.0845128	16.7106	27.2274	0.125537	0.258858	0.0934928	526.765	290.855	230.813	1.52127	4.7267	0.841048	0.000148275	0.000234766	7.9348e-05	6.88281e-05	0.0856069	0.130283	0.0457802	0.0396585
CML305	TST	CIMMYT	2	347.332	70.2197	21.7471	20.0137	1.09718	4.83592	0.0699158	63.4159	1.00967	279.03	9.36326	43.4024	0.0846467	16.4209	27.0804	0.126175	0.256529	0.0971411	514.34	284.87	232.05	1.52704	4.64172	0.841048	0.000140669	0.000230222	7.4808e-05	6.58448e-05	0.0759232	0.122128	0.0402609	0.035621
CML326	TST	CIMMYT	2	351.907	70.7315	21.7905	20.1323	1.09474	5.25445	0.0755194	64.8795	1.0135	280.158	9.37394	44.1278	0.0853386	17.0831	25.3752	0.126434	0.268537	0.0933294	509.071	287.266	219.912	1.51975	4.66961	0.841048	0.000153565	0.00023695	8.1528e-05	7.1808e-05	0.081234	0.12752	0.0430365	0.0380807
CML361	TST	CIMMYT	2	362.035	71.493	22.1414	20.3255	1.09893	5.85727	0.0818311	64.009	1.00931	290.866	9.53158	43.9402	0.085092	16.8339	26.1133	0.125855	0.26561	0.092883	511.141	287.987	220.427	1.51274	4.71133	0.841048	0.000153472	0.000237392	8.1978e-05	7.12709e-05	0.084517	0.129078	0.0451653	0.0392039
CML40	TST	CIMMYT	2	359.574	71.3321	22.1261	20.2648	1.10003	6.22192	0.0875466	63.9794	1.00982	287.532	9.49026	43.4484	0.0846117	16.8274	25.3472	0.125644	0.265189	0.0918594	514.633	288.322	223.286	1.51879	4.73762	0.841048	0.000148265	0.000234608	7.9188e-05	6.89365e-05	0.0814196	0.126349	0.0434305	0.0378741
CML423	TST	CIMMYT	2	363.467	71.7146	22.2294	20.2846	1.10155	5.29436	0.075886	63.9011	1.00858	293.521	9.56625	44.145	0.0853658	16.9391	26.0112	0.125945	0.267841	0.0927918	507.435	285.619	222.279	1.51147	4.68291	0.841048	0.000158829	0.00024007	8.4658e-05	7.38548e-05	0.0839995	0.129139	0.044724	0.0391239
CML465	TST	CIMMYT	2	380.317	72.9603	22.7347	20.6574	1.1031	5.76819	0.0801275	67.9092	1.01721	301.956	9.68655	46.255	0.0852532	17.1981	27.8967	0.126298	0.262995	0.0947529	522.076	291.424	225.293	1.51498	4.65578	0.841048	0.000163559	0.000243956	8.8588e-05	7.47254e-05	0.0975665	0.14201	0.0530278	0.0442546
CML468	TST	CIMMYT	2	341.506	69.6831	21.5269	19.8185	1.09807	5.28392	0.0757767	62.5728	1.00795	273.913	9.26552	43.4222	0.0852196	16.6777	26.0511	0.126453	0.263322	0.0963604	503.229	283.954	221.745	1.52056	4.65686	0.841048	0.000153641	0.000236749	8.1328e-05	7.19835e-05	0.0803825	0.125422	0.042427	0.0378037
CML479	TST	CIMMYT	2	381.567	73.278	22.9634	20.5538	1.10898	5.6376	0.0794598	65.2991	1.01056	308.371	9.76893	45.8424	0.0857305	17.046	28.0407	0.126083	0.266424	0.093986	511.565	287.037	223.461	1.50549	4.63471	0.841048	0.000170237	0.000248823	9.3388e-05	7.65648e-05	0.0940332	0.138813	0.0517689	0.0421257
DAN9046	NSS	China	2	364.909	71.4734	22.1043	20.2508	1.1006	5.42997	0.0775791	65.476	1.01303	291.731	9.48558	44.5859	0.085434	16.9444	26.6488	0.125956	0.262169	0.0937761	507.931	285.923	222.006	1.51916	4.63873	0.841048	0.000160951	0.000241583	8.6168e-05	7.44467e-05	0.0863173	0.13047	0.0461718	0.0399711
GEMS14	SS	USA	2	347.595	70.3558	21.7753	20.0072	1.09835	5.00163	0.0721339	63.8663	1.01101	278.258	9.35074	43.1636	0.0846612	16.6127	25.9408	0.126031	0.260042	0.0948235	511.566	286.958	223.477	1.52387	4.6938	0.841048	0.000142817	0.000231442	7.6025e-05	6.67572e-05	0.0764299	0.122313	0.0405965	0.0358004
GEMS17	SS	USA	2	354.042	70.9735	22.1752	19.9684	1.10727	5.25809	0.0752143	64.1274	1.01074	283.651	9.43244	43.454	0.0849816	16.8856	25.2371	0.12589	0.266047	0.0922088	508.85	286.922	220.629	1.51535	4.67423	0.841048	0.000150974	0.000237487	8.2068e-05	6.89184e-05	0.0810528	0.125949	0.0441147	0.0369545
GEMS18	SS	USA	2	362.163	71.6321	22.1476	20.3529	1.0996	5.51506	0.0781551	66.2111	1.01588	286.923	9.47615	43.9448	0.0848393	17.097	24.9834	0.125879	0.265011	0.0912747	514.141	289.486	219.754	1.51728	4.67177	0.841048	0.000152469	0.000237003	8.1588e-05	7.06738e-05	0.0837575	0.128893	0.0447793	0.0388172
GEMS20	SS	USA	2	376.865	72.8459	22.7242	20.5422	1.10521	5.29799	0.075198	65.1609	1.01049	304.645	9.72574	44.4841	0.0849899	16.7135	27.4629	0.125575	0.259594	0.0934762	515.58	286.441	229.717	1.51058	4.62059	0.841048	0.000156725	0.000240995	8.5578e-05	7.10505e-05	0.0877428	0.132152	0.0482298	0.0394451
GEMS21	SS	USA	2	349.893	70.5731	21.8525	20.0487	1.09886	5.405	0.0779187	63.0109	1.00809	281.291	9.3952	43.4067	0.0849239	16.6318	26.1964	0.12605	0.262908	0.0947375	508.422	285.78	222.891	1.51829	4.70971	0.841048	0.000146431	0.000233753	7.8338e-05	6.80132e-05	0.0774317	0.123303	0.0413567	0.0360321
GEMS23	SS	USA	2	353.837	70.9172	22.2129	19.9303	1.11005	5.30502	0.0765642	63.4464	1.00842	284.662	9.44352	44.2183	0.0850803	16.7936	26.7392	0.126264	0.265213	0.095092	510.473	285.678	225.549	1.51797	4.69521	0.841048	0.000154367	0.000239249	8.3828e-05	7.05047e-05	0.0848327	0.130219	0.0460629	0.0387326
GEMS28	Mixed	USA	2	355.709	71.2131	22.2331	20.0057	1.10862	5.87889	0.0829887	64.9052	1.01303	282.823	9.41873	44.3269	0.0856458	17.0925	25.5464	0.126334	0.268778	0.0929968	503.887	286.184	216.794	1.50914	4.62002	0.841048	0.000160867	0.000240894	8.5478e-05	7.50574e-05	0.0837945	0.129504	0.0444153	0.0392208
GEMS29	Mixed	USA	2	349.937	70.3952	21.8106	19.9544	1.09973	5.60504	0.0816415	63.0754	1.00838	280.841	9.35915	43.756	0.0847842	16.7628	26.1277	0.126344	0.26654	0.094784	513.253	287.054	225.516	1.52555	4.75079	0.841048	0.000149356	0.000235729	8.0308e-05	6.89432e-05	0.0838815	0.128207	0.045231	0.0385438
GEMS3	Mixed	USA	2	347.571	70.4567	21.9809	19.7715	1.1078	5.22762	0.0748612	63.5579	1.01021	278.249	9.348	43.8797	0.0849224	16.7985	26.2159	0.126445	0.265379	0.0952107	511.845	287.09	223.516	1.52388	4.71358	0.841048	0.000148327	0.000236026	8.0608e-05	6.7758e-05	0.080807	0.126796	0.0440128	0.0368028
GEMS33	NSS	USA	2	348.111	70.4502	21.7842	20.0319	1.09913	5.32169	0.0766139	66.2279	1.01797	273.559	9.27736	43.3958	0.0847791	16.8126	25.3604	0.126131	0.26004	0.0943384	511.238	287.634	221.709	1.52253	4.65153	0.841048	0.000143699	0.000232124	7.6707e-05	6.69506e-05	0.0767958	0.122831	0.0409123	0.0358402
GEMS37	NSS	USA	2	347.569	70.5635	22.1953	19.6229	1.11479	5.61817	0.0806982	63.6232	1.0104	277.252	9.33455	42.9488	0.0845888	16.7314	25.07	0.125911	0.263856	0.0930279	511.505	288.612	218.994	1.52356	4.76836	0.841048	0.000143186	0.0002339	7.8478e-05	6.49259e-05	0.0765323	0.121878	0.0421119	0.0345555
GEMS40	NSS	USA	2	350.324	70.4509	21.8207	20.0387	1.09929	5.80428	0.0823254	66.2475	1.01771	274.786	9.28522	42.7374	0.0845535	16.8282	24.3421	0.125628	0.259842	0.091596	509.913	289.04	216.944	1.52038	4.66069	0.841048	0.000145148	0.000232778	7.7361e-05	6.76891e-05	0.078608	0.122826	0.0417817	0.0367372
GEMS43	NSS	USA	2	354.357	70.9238	22.2312	19.8817	1.11094	5.20801	0.0755088	64.7757	1.01292	282.914	9.38685	43.4409	0.0845615	16.914	25.0547	0.125999	0.264705	0.0926106	515.303	287.627	226.714	1.5292	4.70121	0.841048	0.000152329	0.000238456	8.3038e-05	6.92679e-05	0.084696	0.127904	0.0463516	0.0383147
GEMS5	SS	USA	2	334.984	69.1967	21.6009	19.4436	1.10831	4.95508	0.0715781	62.9316	1.01053	267.279	9.16359	42.5098	0.0848599	16.5246	25.3533	0.126287	0.259751	0.0958886	502.994	284.292	220.545	1.52295	4.64038	0.841048	0.00014084	0.000231951	7.6534e-05	6.44731e-05	0.0729279	0.118519	0.0395797	0.0334607
GEMS6	SS	USA	2	338.748	69.5135	21.6318	19.6435	1.10368	5.14761	0.0747782	62.6124	1.00862	271.262	9.23768	42.839	0.0850711	16.6059	25.4703	0.126286	0.263804	0.0951411	502.086	284.463	219.147	1.51848	4.67609	0.841048	0.000145244	0.000233756	7.8338e-05	6.69397e-05	0.074627	0.120429	0.0401921	0.034491
GEMS64	SS	USA	2	364.299	71.6985	22.375	20.2189	1.10564	5.59472	0.0783597	65.8952	1.01449	289.84	9.50931	45.0236	0.0853382	17.01	26.9182	0.126409	0.264079	0.095013	512.727	287.714	223.307	1.51468	4.62542	0.841048	0.000159958	0.000242727	8.7288e-05	7.25232e-05	0.0898289	0.134633	0.0492334	0.0404999
GY246	NSS	China	2	357.748	71.3173	22.2014	20.0458	1.10626	5.29524	0.0756063	62.3392	1.00526	290.714	9.53093	43.1725	0.0852168	16.638	25.8519	0.12563	0.264921	0.0927873	502.672	284.123	220.657	1.50772	4.6751	0.841048	0.000153886	0.000238654	8.3238e-05	7.05736e-05	0.079144	0.124097	0.0427951	0.0363656
GY798	NSS	China	2	340.932	69.8795	21.77	19.6658	1.10656	5.21244	0.0754675	62.5175	1.00819	273.564	9.27537	42.8004	0.0848916	16.6403	25.291	0.126089	0.264435	0.0938908	504.552	285.242	219.837	1.51941	4.70321	0.841048	0.000145995	0.000234473	7.9058e-05	6.69731e-05	0.0759232	0.121319	0.0410749	0.0348935
HUA83-2	Mixed	China	2	351.364	70.827	22.2752	19.7475	1.1157	5.70068	0.0805183	62.9695	1.00777	282.389	9.40606	44.6123	0.0850439	16.6885	27.7178	0.126558	0.264524	0.0969985	513.103	287.235	225.363	1.5219	4.75988	0.841048	0.000151129	0.000238982	8.3568e-05	6.77694e-05	0.0848654	0.130981	0.0474102	0.0375874
JH59	NSS	China	2	332.615	69.1242	21.5687	19.3941	1.10836	5.47832	0.0795829	62.7183	1.01036	264.264	9.12249	42.5189	0.0849971	16.6763	24.6661	0.126411	0.264837	0.0946179	501.044	284.854	217.119	1.52154	4.67585	0.841048	0.000141563	0.000232493	7.7076e-05	6.46732e-05	0.0721987	0.117874	0.039237	0.03311
JH96C	NSS	China	2	336.892	69.3221	21.5111	19.5779	1.10496	5.22765	0.0752295	62.2573	1.00779	269.887	9.19588	42.5872	0.0852	16.7753	24.4185	0.126269	0.268802	0.0931509	498.487	284.11	215.878	1.51579	4.6746	0.841048	0.000150147	0.000235825	8.0408e-05	6.9581e-05	0.0772944	0.121681	0.0412006	0.0360399
JIAO51	Mixed	China	2	358.503	71.3324	22.0995	20.2119	1.10036	5.80466	0.0825807	64.4712	1.01125	286.42	9.46363	43.2988	0.0844909	16.7414	25.5438	0.125674	0.261799	0.0927947	516.108	288.407	224.976	1.52246	4.72393	0.841048	0.000144955	0.000233032	7.7615e-05	6.73029e-05	0.0793746	0.124527	0.0424892	0.0368354
K22	NSS	China	2	346.023	70.4223	21.8024	19.8379	1.10244	5.5948	0.0799855	62.5844	1.00858	277.752	9.31934	43.3768	0.08505	16.7486	25.6366	0.126313	0.267598	0.0940395	506.101	285.935	219.97	1.51977	4.72972	0.841048	0.000146543	0.000234146	7.8728e-05	6.77564e-05	0.0765974	0.122482	0.0410791	0.0355112
L3180	Mixed	China	2	350.769	70.7408	22.046	19.8891	1.10653	5.6008	0.0801333	63.2465	1.00886	281.282	9.39659	43.6319	0.0849361	16.7668	25.9969	0.126163	0.265584	0.094315	511.717	287.521	222.239	1.52173	4.74718	0.841048	0.000147185	0.000235141	7.9728e-05	6.75111e-05	0.0792225	0.125039	0.0428504	0.036383
LG001	NSS	China	2	345.616	70.1993	21.9152	19.733	1.10811	4.99759	0.0722664	63.567	1.01035	276.827	9.32654	42.4318	0.0846921	16.6137	24.8465	0.125624	0.261123	0.0923173	507.244	286.79	218.952	1.51828	4.69478	0.841048	0.000143292	0.000232838	7.7421e-05	6.59556e-05	0.0756683	0.120353	0.0406389	0.0350578
LIAO138	NSS	China	2	352.672	70.8783	22.1319	19.9391	1.10681	5.47228	0.0784512	63.0123	1.0081	283.917	9.42984	42.9794	0.0849939	16.6872	25.2675	0.125774	0.26443	0.0926409	504.729	285.259	219.999	1.51227	4.68141	0.841048	0.000150459	0.000236864	8.1448e-05	6.8955e-05	0.0780937	0.123215	0.0422522	0.0358551
LIAO5263	NSS	China	2	351.99	70.7714	22.0688	19.8955	1.10662	5.43423	0.0774786	63.6015	1.0103	282.215	9.39554	44.0034	0.0849416	16.8359	26.1762	0.126525	0.266239	0.0956445	512.403	287.847	222.123	1.52309	4.74781	0.841048	0.000147815	0.000235931	8.0518e-05	6.73629e-05	0.0800603	0.126478	0.0437668	0.0363301
NMJT	Mixed	China	2	354.062	70.7504	22.042	19.9528	1.10467	5.15607	0.0743092	64.374	1.01097	283.429	9.40473	43.2392	0.0850919	16.7794	25.3189	0.12572	0.262272	0.0924833	503.625	285.141	219.57	1.51315	4.64825	0.841048	0.0001578	0.000240972	8.5558e-05	7.20503e-05	0.0833184	0.126972	0.0451963	0.0380555
P178	NSS	China	2	358.03	71.0478	22.084	19.9335	1.10627	5.2469	0.0750914	64.2186	1.00906	287.476	9.45073	43.3225	0.0847971	16.6363	26.0793	0.125533	0.257971	0.0935739	509.147	286.431	222.445	1.51315	4.67977	0.841048	0.000153049	0.000238229	8.2808e-05	7.01356e-05	0.0875942	0.129786	0.0474962	0.0399672
QI319	NSS	China	2	343.254	70.1686	21.7577	19.7142	1.10505	5.42594	0.0778622	62.8127	1.00849	274.869	9.28483	42.9292	0.0850849	16.6774	25.2792	0.126011	0.263956	0.0937596	504.161	285.5	218.895	1.51499	4.67935	0.841048	0.000147408	0.0002349	7.9488e-05	6.79385e-05	0.0787343	0.123302	0.0423621	0.0363648
RY729	Mixed	China	2	343.518	70.1155	21.9098	19.5453	1.11162	5.64093	0.0799346	61.878	1.00551	276.446	9.29493	43.4885	0.0848147	16.4779	26.941	0.12634	0.260621	0.0973939	509.405	284.911	226.778	1.52493	4.72933	0.841048	0.000146473	0.000235343	7.9928e-05	6.66349e-05	0.0810727	0.1259	0.0445205	0.0365899
SW1611	TST	China	2	329.034	68.5913	21.3315	19.3656	1.10352	5.2717	0.0762852	62.3427	1.00928	261.702	9.07283	42.7287	0.0851947	16.7698	24.5757	0.12661	0.26721	0.0945828	498.274	284.398	214.993	1.52092	4.68883	0.841048	0.000146733	0.000234507	7.9088e-05	6.76122e-05	0.0751947	0.120842	0.0404654	0.03476
SY1035	NSS	China	2	341.791	69.9758	21.7634	19.674	1.10548	5.06824	0.0731542	62.2431	1.00707	275.29	9.30147	43.2829	0.0850884	16.6461	25.9879	0.126446	0.265574	0.0956513	505.059	284.404	222.676	1.52038	4.68487	0.841048	0.000145961	0.000234067	7.8648e-05	6.73305e-05	0.0759699	0.122163	0.0408418	0.035165
TIE7922	SS	China	2	343.973	70.0712	21.7728	19.8026	1.10285	5.20494	0.0750792	63.4464	1.01045	274.941	9.29863	42.8466	0.0851953	16.9034	24.2527	0.125963	0.26814	0.0912604	500.256	284.787	216.129	1.51156	4.63731	0.841048	0.000151792	0.00023511	7.9698e-05	7.1752e-05	0.0775694	0.122716	0.0405694	0.0368656
TY10	Mixed	China	2	362.651	71.618	22.2351	20.2865	1.10169	5.59486	0.0791213	63.3393	1.00756	293.231	9.56627	44.4614	0.0855425	16.9018	26.6252	0.12609	0.269016	0.093479	506.404	284.953	222.838	1.50803	4.65373	0.841048	0.000162262	0.000242553	8.7088e-05	7.47614e-05	0.0873124	0.132213	0.0468616	0.0402787
TY11	Mixed	China	2	333.121	69.0797	21.5571	19.4472	1.10681	4.91565	0.0712308	62.2363	1.00824	266.879	9.16712	42.5775	0.0852284	16.6757	24.8316	0.126434	0.266474	0.0945454	498.512	283.044	218.633	1.51821	4.64422	0.841048	0.000144124	0.000233306	7.7888e-05	6.63041e-05	0.0725162	0.118268	0.0390657	0.0335476
TY3	Mixed	China	2	338.748	69.5414	21.5711	19.7054	1.1014	5.04448	0.0729715	63.9228	1.01264	269.147	9.20691	42.577	0.0846366	16.6727	24.8022	0.126062	0.261922	0.0936926	508.21	286.396	221.075	1.52536	4.67027	0.841048	0.000140613	0.000230349	7.4928e-05	6.56824e-05	0.0743209	0.119806	0.0394017	0.0349054
TY5	Mixed	China	2	345.801	70.3058	21.8602	19.7776	1.10615	5.22664	0.0761506	63.2269	1.0091	277.232	9.31931	43.8037	0.0848243	16.7193	26.3661	0.126488	0.265277	0.0956049	514.014	287.571	224.96	1.52736	4.75934	0.841048	0.000146233	0.000233897	7.8478e-05	6.76684e-05	0.0813482	0.127015	0.0434496	0.0377445
TY6	Mixed	China	2	339.904	69.6058	21.5562	19.7428	1.10024	5.03283	0.0727231	63.3619	1.01053	271.383	9.23427	42.8453	0.0849273	16.6766	25.2104	0.126185	0.26196	0.0946451	505.262	285.012	221.308	1.52458	4.67439	0.841048	0.000143443	0.000232122	7.6705e-05	6.67339e-05	0.0742354	0.1198	0.0396364	0.0346281
TY7	Mixed	China	2	343.437	70.0523	22.0239	19.5694	1.11446	4.86814	0.0704468	63.8258	1.01141	274.371	9.28704	43.3426	0.0847713	16.6776	25.9465	0.126306	0.26185	0.0953667	510.91	286.378	224.26	1.52532	4.67578	0.841048	0.000144649	0.000234665	7.9248e-05	6.55702e-05	0.0783632	0.1241	0.043014	0.0354404
WU109	Mixed	China	2	357.633	71.1937	22.3457	19.9478	1.11074	5.19007	0.0742614	64.873	1.01182	286.195	9.4552	43.6684	0.0846454	16.7393	26.1554	0.125806	0.260813	0.0935876	514.756	287.911	225.216	1.52083	4.69207	0.841048	0.000149962	0.000237165	8.1748e-05	6.82924e-05	0.0848198	0.128917	0.0463897	0.0384304
YE478	Mixed	China	2	341.56	70.002	21.9416	19.5316	1.11234	5.54431	0.0799337	63.6766	1.01164	271.366	9.24192	43.2451	0.0849115	16.8462	24.9795	0.126399	0.266295	0.0938291	507.493	286.819	219.525	1.52305	4.70045	0.841048	0.000145101	0.000235058	7.9638e-05	6.56303e-05	0.0765376	0.122504	0.042122	0.0345428
YE52106	NSS	China	2	354.186	71.0421	22.0827	19.9933	1.10554	6.14435	0.0867039	63.7536	1.01003	282.575	9.41611	44.5019	0.0851095	16.9681	26.343	0.126526	0.269115	0.0948622	514.487	287.611	225.12	1.52309	4.72615	0.841048	0.000151362	0.000235331	7.9918e-05	7.11412e-05	0.0828596	0.129333	0.0435772	0.0390666
ZHONG69	Mixed	China	2	355.755	71.1146	22.3039	19.9937	1.10996	5.5541	0.0791423	64.393	1.01136	284.32	9.44106	43.3493	0.0845798	16.8193	25.3288	0.125723	0.263619	0.0921949	514.24	288.881	221.754	1.52104	4.73295	0.841048	0.000148126	0.000236285	8.0868e-05	6.73632e-05	0.0813613	0.126107	0.0445989	0.0368078
04K5672	Mixed	China	3	344.109	70.0501	21.7467	19.7923	1.10252	5.45682	0.0792999	61.8589	1.00513	277.482	9.33098	42.6255	0.0845961	16.4814	25.6676	0.125823	0.262916	0.0942981	508.731	285.162	224.813	1.52549	4.83358	0.841048	0.000141097	0.000231248	7.5828e-05	6.53532e-05	0.0742044	0.11948	0.0398384	0.0344242
04K5702	NSS	China	3	343.227	69.9929	21.8684	19.5979	1.10977	5.82203	0.0838693	61.9457	1.00599	275.628	9.30942	42.0343	0.0842241	16.4665	24.8555	0.125467	0.261537	0.0926952	511.234	287.195	222.443	1.52693	4.84881	0.841048	0.000137174	0.000229738	7.4318e-05	6.30668e-05	0.0726059	0.117293	0.0393718	0.033354
1323	Mixed	China	3	358.243	71.1914	22.1077	20.1585	1.102	5.61875	0.0798135	63.277	1.00798	288.742	9.48813	42.7147	0.0845523	16.6157	25.2155	0.125438	0.261629	0.0919673	511.107	285.742	226.292	1.51773	4.68979	0.841048	0.000146673	0.000234362	7.8948e-05	6.77062e-05	0.0799151	0.123379	0.0430257	0.0368522
1462	NSS	China	3	324.665	68.2071	21.1788	19.235	1.10366	5.58603	0.082192	60.8191	1.00533	259.793	9.03481	41.3645	0.0843715	16.3619	24.3202	0.125921	0.260761	0.0947922	502.949	284.393	220.215	1.53345	4.8085	0.841048	0.000132723	0.00022673	7.1318e-05	6.1661e-05	0.0676831	0.112253	0.0362658	0.03159
303WX	Mixed	China	3	334.456	69.1465	21.3932	19.6155	1.09917	5.25628	0.0760437	60.9229	1.00398	269.873	9.21621	41.7958	0.0842239	16.4122	24.7633	0.125684	0.261965	0.0935194	509.437	285.515	224.537	1.53304	4.84688	0.841048	0.000134916	0.000227504	7.2088e-05	6.29448e-05	0.0706619	0.115359	0.0376633	0.0330623
5213	Mixed	China	3	341.108	69.8109	21.7112	19.7121	1.10388	5.68899	0.0818802	62.0442	1.0068	273.673	9.27224	42.5599	0.0846874	16.6043	24.9032	0.12595	0.264757	0.0933237	506.563	286.142	219.813	1.52272	4.78135	0.841048	0.000142726	0.000232143	7.6726e-05	6.60384e-05	0.0749767	0.120021	0.0402495	0.0347632
647	Mixed	China	3	341.474	69.8221	21.653	19.7837	1.1013	5.37784	0.0776533	62.6242	1.00829	273.628	9.27139	42.7562	0.0846329	16.5653	25.5196	0.126055	0.261936	0.0947442	509.401	285.797	224.015	1.52602	4.72706	0.841048	0.000140755	0.000230421	7.5008e-05	6.57578e-05	0.0747874	0.120233	0.0396872	0.0350852
9642	Mixed	China	3	341.252	69.7769	21.6887	19.6976	1.10363	5.92388	0.0852134	63.2859	1.01048	270.954	9.22923	42.981	0.0849364	16.7507	24.9619	0.126209	0.264793	0.0939536	504.912	285.766	218.898	1.52051	4.68855	0.841048	0.000145604	0.000232225	7.68079e-05	6.86046e-05	0.0760405	0.121634	0.0399033	0.0360369
B111	Mixed	China	3	338.816	69.6051	21.5735	19.6837	1.10133	5.51122	0.0797533	61.4199	1.00501	272.854	9.266	41.9271	0.0845757	16.5378	24.3706	0.125576	0.264704	0.0919487	503.976	285.108	219.498	1.52045	4.83802	0.841048	0.000139365	0.00023027	7.4858e-05	6.46192e-05	0.0717754	0.116399	0.0384552	0.0334021
BGY	Mixed	China	3	330.079	68.7796	21.3355	19.3985	1.10317	5.16597	0.0750919	62.601	1.0103	262.563	9.09723	41.2339	0.0842783	16.5116	23.5423	0.125519	0.260531	0.091569	503.15	285.889	216.637	1.52648	4.72373	0.841048	0.000134405	0.000227372	7.1958e-05	6.26156e-05	0.0689077	0.113236	0.0367958	0.0322245
BY804	NSS	China	3	349.95	70.6339	22.0349	19.9156	1.10483	5.6946	0.0815107	63.9677	1.01095	278.967	9.35609	42.9276	0.084453	16.6966	25.1818	0.125807	0.261934	0.0932579	514.194	289.628	219.681	1.52702	4.80166	0.841048	0.000142432	0.000232315	7.68978e-05	6.56848e-05	0.0768587	0.122094	0.0415634	0.0353751
BY855	NSS	China	3	335.509	69.2675	21.6212	19.5044	1.10681	5.5235	0.0800871	61.6952	1.00651	268.985	9.2035	41.8652	0.0841914	16.4326	24.8071	0.125729	0.260907	0.0938601	513.496	286.058	228.058	1.53687	4.78973	0.841048	0.000134681	0.0002283	7.2878e-05	6.20483e-05	0.0713973	0.116244	0.0385284	0.0329908
CHENG698	Mixed	China	3	342.606	69.9114	21.8401	19.6858	1.10715	5.42992	0.0784529	63.0505	1.00944	273.718	9.2806	43.324	0.0847039	16.7103	25.6758	0.126385	0.26553	0.0950203	512.263	287.705	222.429	1.52889	4.79477	0.841048	0.000142236	0.000232706	7.7289e-05	6.51096e-05	0.0762038	0.122444	0.0414756	0.0348229
CHUAN48-2	Mixed	China	3	374.528	72.5706	22.6175	20.5226	1.10358	6.0938	0.0848092	63.8273	1.00747	303.369	9.70809	44.2556	0.0845395	16.8695	26.4445	0.12552	0.266046	0.0919216	525.614	289.37	233.398	1.5225	4.81064	0.841048	0.000151607	0.000237121	8.1708e-05	6.98582e-05	0.0873856	0.131594	0.04724	0.040046
CIMBL100	TST	CIMMYT	3	351.767	70.7163	22.0897	19.8812	1.10667	6.38316	0.0910412	62.0761	1.0052	283.093	9.41904	42.4677	0.084438	16.4134	25.66	0.125382	0.261251	0.0930006	513.929	285.849	229.213	1.52117	4.75867	0.841048	0.000140521	0.000231759	7.6342e-05	6.43484e-05	0.0762086	0.12071	0.0416684	0.03463
CIMBL102	TST	CIMMYT	3	324.133	68.1453	21.3265	19.162	1.11155	5.29803	0.0772373	61.4226	1.00776	258.325	9.01819	41.4286	0.0843215	16.4457	24.0245	0.126016	0.262601	0.0938973	503.347	285.599	217.643	1.53361	4.80132	0.841048	0.000134378	0.000228098	7.2678e-05	6.19196e-05	0.0691891	0.113793	0.0373306	0.0320043
CIMBL114	TST	CIMMYT	3	328.373	68.562	21.2559	19.3986	1.10142	5.84146	0.0852201	59.9398	1.00214	264.375	9.1263	41.6878	0.0841821	16.2891	25.0093	0.12602	0.262158	0.0956347	509.074	285.226	224.887	1.53814	4.92615	0.841048	0.000132644	0.000226287	7.0868e-05	6.19603e-05	0.0694171	0.114509	0.0369774	0.0325403
CIMBL12	TST	CIMMYT	3	340.511	69.6722	21.7643	19.6205	1.10683	5.87166	0.0848265	62.4836	1.00842	271.871	9.23891	42.4861	0.0849358	16.5884	24.9947	0.126042	0.263258	0.0943358	502.651	285.445	217.199	1.52045	4.71879	0.841048	0.000142716	0.000233265	7.7847e-05	6.50676e-05	0.073011	0.118416	0.039713	0.0334376
CIMBL121	TST	CIMMYT	3	352.432	70.5654	21.9821	19.9802	1.10284	5.74165	0.0810993	63.9681	1.01103	281.298	9.37248	42.9541	0.0844873	16.6886	25.2743	0.125833	0.26111	0.0939843	513.191	287.937	222.792	1.52639	4.72594	0.841048	0.000143035	0.000232268	7.68509e-05	6.62148e-05	0.0773264	0.122208	0.0415529	0.0357702
CIMBL127	TST	CIMMYT	3	349.436	70.5006	21.7838	20.0565	1.09785	5.28521	0.0759785	62.2661	1.00611	282.464	9.41427	42.3251	0.0842285	16.5686	24.9028	0.125369	0.263344	0.0915158	514.157	287.836	224.189	1.52468	4.8208	0.841048	0.000140884	0.000230496	7.5078e-05	6.58167e-05	0.0764804	0.120851	0.0407035	0.0357485
CIMBL134	TST	CIMMYT	3	344.771	70.0679	21.7202	19.8794	1.10124	5.76019	0.0833087	62.4162	1.00686	276.516	9.32178	43.2772	0.0847718	16.5788	26.1646	0.126168	0.263139	0.0955138	509.761	285.723	224.428	1.52292	4.76583	0.841048	0.000145017	0.000232907	7.749e-05	6.74308e-05	0.0783181	0.123962	0.041756	0.0364738
CIMBL136	TST	CIMMYT	3	333.809	69.1101	21.5855	19.4512	1.10735	5.7439	0.0833692	61.0525	1.00477	267.987	9.18815	42.1897	0.0847463	16.5732	24.6155	0.126047	0.26802	0.0934283	503.509	285.406	218.282	1.52386	4.81634	0.841048	0.000139813	0.000231442	7.6025e-05	6.39834e-05	0.0718705	0.117044	0.0389543	0.033049
CIMBL16	TST	CIMMYT	3	347.207	70.3805	21.9276	19.8409	1.10511	5.48573	0.0788918	62.4549	1.00693	279.426	9.36972	43.1686	0.0847735	16.6387	25.7773	0.126016	0.264895	0.0940976	512.149	285.912	226.953	1.5251	4.80637	0.841048	0.000143525	0.000233105	7.7688e-05	6.59371e-05	0.0764832	0.12218	0.0413988	0.0351402
CIMBL17	TST	CIMMYT	3	337.155	69.4509	21.4566	19.6838	1.0989	5.47576	0.0795985	61.0255	1.00394	271.978	9.24825	42.1354	0.0847676	16.5614	24.6029	0.125891	0.2678	0.0930256	502.189	284.631	218.777	1.52103	4.81834	0.841048	0.000141204	0.000230715	7.5298e-05	6.58914e-05	0.0721624	0.117244	0.0383893	0.0338044
CIMBL20	TST	CIMMYT	3	356.069	71.0697	22.0168	20.191	1.10026	5.90166	0.0843182	63.1777	1.008	286.218	9.4637	43.2533	0.084442	16.5466	26.306	0.125752	0.260858	0.0943039	517.094	287.645	227.929	1.52542	4.77442	0.841048	0.000143422	0.000231725	7.6308e-05	6.70341e-05	0.0786717	0.123958	0.0417734	0.0368092
CIMBL26	TST	CIMMYT	3	334.048	69.1529	21.4572	19.5381	1.1027	5.62581	0.0814888	62.3597	1.00891	266.049	9.15606	41.8905	0.0845737	16.5857	24.1522	0.12582	0.263464	0.0926029	504.068	285.709	218.166	1.52385	4.72914	0.841048	0.00013863	0.000229894	7.4478e-05	6.42519e-05	0.0716407	0.11651	0.0383741	0.0333407
CIMBL47	Mixed	CIMMYT	3	333.374	68.9663	21.3511	19.5622	1.0996	5.72251	0.0823212	61.6781	1.00719	266.541	9.14515	41.7993	0.0848928	16.5832	24.0148	0.126	0.265923	0.0927127	499.594	284.333	216.535	1.51803	4.71246	0.841048	0.000140841	0.000230383	7.4968e-05	6.58828e-05	0.0720924	0.116391	0.0382376	0.0338952
CIMBL50	TST	CIMMYT	3	353.182	70.8228	21.8895	20.1492	1.09765	5.73976	0.0822285	62.5836	1.00636	284.775	9.4478	42.4554	0.0841831	16.5266	25.2497	0.12529	0.261278	0.0920217	516.114	288.3	225.254	1.52431	4.84372	0.841048	0.000141127	0.000230624	7.5208e-05	6.59353e-05	0.0776535	0.121858	0.0412944	0.036316
CIMBL52	TST	CIMMYT	3	330.727	68.8336	21.3863	19.4567	1.1027	5.72673	0.0832836	60.6663	1.00393	265.629	9.14684	41.9584	0.0844441	16.4238	24.9589	0.126036	0.263802	0.0949501	505.514	285.458	220.463	1.5296	4.85153	0.841048	0.000137462	0.000229114	7.3698e-05	6.38648e-05	0.0716461	0.116697	0.0383547	0.0333611
CIMBL56	TST	CIMMYT	3	320.538	67.7988	21.0671	19.1172	1.10396	5.63	0.0832221	59.9177	1.00308	256.966	8.99409	41.0292	0.0841848	16.3663	23.7501	0.125924	0.265281	0.0934991	502.605	284.703	218.999	1.53676	4.89825	0.841048	0.000131209	0.000225869	7.0448e-05	6.09847e-05	0.066996	0.11133	0.035874	0.0312674
CIMBL60	TST	CIMMYT	3	336.816	69.3382	21.5494	19.6406	1.10195	5.36152	0.0774938	61.0152	1.00417	271.895	9.25001	42.0417	0.084546	16.3566	25.3414	0.125778	0.260601	0.0944549	505.973	284.568	223.264	1.52384	4.77628	0.841048	0.000137577	0.000229245	7.3828e-05	6.38657e-05	0.071707	0.116695	0.0384086	0.0333741
CIMBL62	TST	CIMMYT	3	323.398	68.1204	21.2027	19.1665	1.10597	5.71203	0.0839408	60.4554	1.00426	258.708	9.01967	41.0828	0.0843188	16.294	24.1807	0.12576	0.260623	0.0942562	501.02	283.901	219.261	1.52894	4.78572	0.841048	0.000133166	0.0002273	7.1878e-05	6.15431e-05	0.0686643	0.112773	0.0370485	0.031779
CIMBL69	TST	CIMMYT	3	334.1	69.291	21.6132	19.3899	1.10979	5.95673	0.0859778	60.2569	1.00216	269.388	9.20405	42.3138	0.0844635	16.3673	25.607	0.126141	0.263486	0.0959311	508.421	285.746	223.114	1.53061	4.90853	0.841048	0.000137776	0.000230117	7.4698e-05	6.32848e-05	0.0730577	0.118162	0.0396629	0.0335166
CIMBL81	TST	CIMMYT	3	340.363	69.6751	21.6736	19.6621	1.10495	5.40855	0.0778523	61.3818	1.00466	274.649	9.29294	42.1051	0.0844966	16.3153	25.6061	0.125605	0.2587	0.094337	507.102	284.153	225.618	1.52187	4.7296	0.841048	0.000138741	0.000230061	7.4648e-05	6.4204e-05	0.0731009	0.118051	0.0391739	0.033974
CIMBL82	TST	CIMMYT	3	336.149	69.239	21.3498	19.7586	1.09543	5.51629	0.0800363	61.7108	1.00658	269.616	9.20912	41.7064	0.0844452	16.3559	24.8259	0.125632	0.258116	0.0939164	503.89	284.911	220.057	1.52332	4.73338	0.841048	0.000136684	0.000228127	7.2708e-05	6.40436e-05	0.0706684	0.115457	0.0374926	0.0332327
CIMBL99	TST	CIMMYT	3	337.398	69.4432	21.584	19.6317	1.1023	5.54405	0.0803087	61.8129	1.00661	270.689	9.2308	41.3223	0.0840828	16.4169	23.9967	0.125251	0.260063	0.0915124	507.475	285.583	222.261	1.52654	4.75775	0.841048	0.000134723	0.000227762	7.2348e-05	6.25391e-05	0.0703849	0.114561	0.0377755	0.0327107
CML114	TST	CIMMYT	3	349.292	70.4799	21.7945	20.0402	1.09795	6.31774	0.0899993	61.7714	1.00474	281.188	9.39474	42.8946	0.0846317	16.5488	25.7316	0.12572	0.263631	0.0936659	509.494	285.339	225.24	1.51966	4.77184	0.841048	0.000144897	0.000232182	7.6765e-05	6.7989e-05	0.0775932	0.12258	0.040943	0.0365514
CML115	Mixed	CIMMYT	3	330.679	68.7834	21.3816	19.4461	1.10288	5.81769	0.0846686	60.7409	1.00469	265.255	9.13358	41.7429	0.0844397	16.4256	24.5997	0.126003	0.263375	0.0942885	504.424	283.965	223.083	1.52865	4.7826	0.841048	0.000135735	0.000228148	7.2728e-05	6.31547e-05	0.0697876	0.114855	0.0373087	0.0325879
CML121	TST	CIMMYT	3	337.188	69.4636	21.7344	19.4669	1.11124	6.11551	0.0883358	61.4161	1.00514	269.981	9.21619	42.4465	0.0845427	16.4902	25.2761	0.126003	0.264051	0.0946619	507.331	285.071	223.463	1.52714	4.80433	0.841048	0.000141061	0.000231711	7.6294e-05	6.48526e-05	0.074535	0.11966	0.0402955	0.0342984
CML122	TST	CIMMYT	3	342.219	69.9494	21.7324	19.7396	1.10361	5.55644	0.0800882	62.7028	1.00845	273.86	9.2825	42.477	0.084448	16.403	25.7456	0.125798	0.258444	0.0950856	509.938	286.303	223.427	1.52552	4.76767	0.841048	0.000138809	0.000230397	7.4978e-05	6.39561e-05	0.0736039	0.118935	0.0397545	0.0339202
CML134	TST	CIMMYT	3	334.918	69.2064	21.6453	19.4611	1.10909	5.08293	0.0738115	62.2393	1.00798	268.293	9.19344	42.0524	0.0844561	16.5024	24.7375	0.125838	0.261189	0.0936653	505.916	285.481	220.784	1.52555	4.73423	0.841048	0.000138718	0.000230137	7.4718e-05	6.41212e-05	0.0728153	0.117815	0.0391005	0.03378
CML166	TST	CIMMYT	3	365.205	71.8723	22.3625	20.3476	1.10354	5.67638	0.0803738	64.699	1.01082	293.091	9.56922	44.1468	0.0846507	16.7596	26.7447	0.125825	0.26133	0.0939232	518.976	288.685	227.718	1.52029	4.72216	0.841048	0.00015017	0.000235804	8.0388e-05	6.96397e-05	0.08467	0.129952	0.0452608	0.0392548
CML20	TST	CIMMYT	3	343.348	69.8871	21.627	19.9045	1.09762	5.358	0.077941	62.7983	1.00811	275.23	9.2994	42.1728	0.084361	16.4276	25.1965	0.125557	0.2592	0.0934983	510.109	285.59	225.282	1.52434	4.74031	0.841048	0.000138693	0.000229174	7.3758e-05	6.49528e-05	0.0741888	0.118743	0.0393224	0.0348472
CML223	TST	CIMMYT	3	389.223	73.8545	23.1756	20.665	1.11033	5.29063	0.0745009	67.1401	1.01383	313.457	9.84041	45.2653	0.0844378	16.833	28.0778	0.125512	0.258121	0.0933156	533.54	290.435	240.467	1.52118	4.66672	0.841048	0.000155633	0.000241409	8.5988e-05	6.97014e-05	0.0961561	0.139156	0.0540919	0.0420363
CML225	TST	CIMMYT	3	338.514	69.5711	21.6469	19.643	1.10451	5.76925	0.0832329	61.8438	1.00642	271.233	9.24007	42.1504	0.0846098	16.61	24.461	0.125765	0.266697	0.0923581	507.277	285.382	222.595	1.52346	4.73328	0.841048	0.000140704	0.000231169	7.5748e-05	6.50543e-05	0.0738769	0.118666	0.0396999	0.0342299
CML228	TST	CIMMYT	3	346.017	70.2041	21.8371	19.8739	1.10261	5.29975	0.076583	62.3172	1.00675	278.895	9.35998	42.1946	0.0844201	16.3948	25.4084	0.125475	0.25821	0.0934957	508.591	284.697	225.789	1.52087	4.69477	0.841048	0.000139639	0.000230276	7.4858e-05	6.48723e-05	0.0732679	0.118199	0.0392174	0.0341102
CML290	TST	CIMMYT	3	338.022	69.4456	21.4487	19.7678	1.09717	5.46107	0.0784358	62.5169	1.00848	270.12	9.21838	42.1777	0.0845519	16.513	24.9336	0.125839	0.261071	0.0939265	507.499	285.552	222.501	1.52443	4.70247	0.841048	0.00013905	0.000229884	7.4468e-05	6.46732e-05	0.0735872	0.118422	0.0393964	0.0342456
CML304	TST	CIMMYT	3	357.385	70.9693	22.0959	20.0994	1.10364	5.87641	0.0827736	62.1034	1.00482	289.404	9.48968	42.8126	0.0844322	16.3743	26.3806	0.125505	0.258196	0.0941858	515.102	286.486	228.859	1.52101	4.76532	0.841048	0.000143302	0.000232713	7.7296e-05	6.60494e-05	0.0799268	0.123594	0.0431825	0.0367085
CML31	TST	CIMMYT	3	344.162	69.845	21.6842	19.8119	1.10199	5.55581	0.0794396	60.8389	1.00293	279.187	9.33873	42.8807	0.0844739	16.4318	26.2528	0.126002	0.263346	0.0953881	512.113	285.394	228.008	1.52826	4.82538	0.841048	0.000143395	0.000231399	7.5982e-05	6.72996e-05	0.0790705	0.123659	0.0416201	0.0373092
CML323	TST	CIMMYT	3	319.454	67.2298	20.8835	19.0397	1.10426	5.83054	0.0874893	60.0147	1.0023	255.231	8.91897	40.5573	0.0838052	16.3889	22.9921	0.125598	0.264995	0.0922165	504.614	285.653	218.77	1.54577	5.01767	0.841048	0.000131549	0.000225468	7.0048e-05	6.16334e-05	0.0700773	0.112866	0.0371535	0.0329675
CML325	TST	CIMMYT	3	328.47	68.4281	21.2298	19.3991	1.10097	5.50558	0.0805591	61.0111	1.0055	263.188	9.08658	41.5935	0.0842332	16.4601	24.2732	0.126095	0.264243	0.0944958	508.377	285.946	222.433	1.53683	4.84279	0.841048	0.000134085	0.000226621	7.1208e-05	6.29744e-05	0.0710594	0.115265	0.037533	0.0335458
CML327	Mixed	CIMMYT	3	332.255	68.9612	21.3366	19.5723	1.09874	5.06957	0.0736125	61.1327	1.00503	267.661	9.17893	41.2809	0.0843445	16.2985	24.4815	0.125474	0.258433	0.0933005	501.956	284.008	220.083	1.5237	4.74731	0.841048	0.00013496	0.000227571	7.2158e-05	6.29482e-05	0.068919	0.113267	0.0367648	0.032265
CML411	TST	CIMMYT	3	339.919	69.6963	21.7574	19.6252	1.10736	5.68092	0.0817172	61.1611	1.00405	274.115	9.2864	41.971	0.0842884	16.4382	24.8701	0.125571	0.262389	0.0929996	509.524	285.785	224.102	1.52647	4.82904	0.841048	0.000137943	0.000229822	7.4408e-05	6.36851e-05	0.0731915	0.117674	0.0394062	0.0338604
CML432	TST	CIMMYT	3	332.642	68.9118	21.3959	19.4874	1.10251	5.46498	0.0802715	61.3609	1.00589	266.915	9.15693	41.3267	0.0841268	16.3911	24.1592	0.125521	0.260953	0.0926163	508.563	285.48	223.911	1.53113	4.79048	0.841048	0.000134154	0.000227443	7.2028e-05	6.23138e-05	0.0708996	0.114838	0.0379891	0.0330043
CML433	TST	CIMMYT	3	361.045	71.4897	22.1069	20.3573	1.09794	6.00565	0.0845277	62.4762	1.00548	292.168	9.55602	42.9909	0.0841447	16.3543	26.725	0.125321	0.256507	0.0938944	521.628	288.039	232.19	1.52547	4.81594	0.841048	0.000140915	0.000230605	7.5188e-05	6.57565e-05	0.0789962	0.123799	0.0421065	0.0368337
CML470	TST	CIMMYT	3	340.413	69.8478	21.6999	19.6559	1.10488	5.76698	0.0829942	63.1595	1.01031	270.653	9.2315	42.8286	0.0845365	16.7278	24.9569	0.12614	0.264998	0.093786	511.361	287.814	221.017	1.52874	4.76669	0.841048	0.000140517	0.000230475	7.5058e-05	6.5488e-05	0.0751075	0.12081	0.0400138	0.0350881
CML486	TST	CIMMYT	3	346.839	70.1247	21.7892	19.8169	1.10399	5.92675	0.0858101	62.2959	1.00661	278.38	9.32418	42.5068	0.0844962	16.5794	24.9986	0.12576	0.264976	0.092819	510.192	286.576	223.083	1.52354	4.8019	0.841048	0.000143374	0.00023233	7.69125e-05	6.64782e-05	0.0780082	0.121878	0.0417198	0.0362519
GEMS15	TST	USA	3	329.073	68.542	21.1431	19.5102	1.09648	5.74312	0.0837297	62.3707	1.00952	260.762	9.05513	41.1104	0.0841195	16.4259	23.6812	0.125479	0.258992	0.0923919	505.262	286.373	217.671	1.53016	4.7605	0.841048	0.000133032	0.000225905	7.0488e-05	6.26548e-05	0.0696476	0.113557	0.0367279	0.0329671
GEMS31	TST	USA	3	331.223	68.9547	21.4645	19.3763	1.1066	5.61446	0.0816568	61.443	1.00644	264.941	9.12641	42.1842	0.0848891	16.5425	24.7605	0.126229	0.265109	0.0947875	500.205	283.808	218.486	1.52185	4.72711	0.841048	0.000142115	0.000232244	7.68266e-05	6.53867e-05	0.072865	0.117719	0.0393148	0.033643
GEMS32	Mixed	USA	3	341.398	69.9672	21.8723	19.637	1.10913	5.41799	0.0779874	62.8628	1.00925	272.972	9.26557	42.4221	0.0844887	16.5781	25.0052	0.125865	0.261491	0.0937633	509.455	286.469	222.363	1.52592	4.73446	0.841048	0.000139848	0.00023136	7.5943e-05	6.40823e-05	0.0738095	0.118971	0.0401281	0.0337905
GEMS36	NSS	USA	3	338.673	69.7259	21.7512	19.5559	1.10833	5.21146	0.0753537	63.5613	1.01175	269.422	9.20988	42.1883	0.0843748	16.5725	24.6097	0.125801	0.259898	0.0931797	509.238	286.555	221.969	1.52783	4.69796	0.841048	0.000138178	0.00023008	7.4668e-05	6.36865e-05	0.0727826	0.117788	0.0393331	0.0335551
GEMS44	Mixed	USA	3	348.195	70.4314	21.9681	19.8205	1.10613	5.60793	0.0814907	61.3451	1.00356	282.34	9.39386	42.6393	0.084606	16.4279	25.8448	0.125732	0.262546	0.0939639	510.319	285.464	226.371	1.52082	4.78637	0.841048	0.000142635	0.000232694	7.7276e-05	6.54644e-05	0.0771518	0.121473	0.0419831	0.0352337
GEMS45	Mixed	USA	3	330.168	68.8187	21.4	19.3377	1.10595	5.89478	0.0857852	59.8835	1.00169	266.255	9.14917	42.3724	0.0849916	16.4881	25.2036	0.12639	0.270567	0.0952719	500.844	283.766	219.366	1.5257	4.84693	0.841048	0.000140804	0.000231657	7.624e-05	6.47387e-05	0.0714329	0.116905	0.0385722	0.0329963
GEMS47	NSS	USA	3	341.399	69.661	21.5338	19.8015	1.09802	6.23061	0.090403	61.1531	1.00433	274.615	9.26717	41.9628	0.0843855	16.407	24.9554	0.125674	0.262878	0.0932596	510.08	285.533	225.38	1.52565	4.81795	0.841048	0.000137748	0.000228446	7.3028e-05	6.47214e-05	0.073926	0.118031	0.0390377	0.0348562
GEMS48	NSS	USA	3	322.399	67.843	20.997	19.2724	1.09849	5.81145	0.0855355	60.2848	1.00403	257.785	9.00216	41.2557	0.0842177	16.4483	23.834	0.126059	0.266929	0.0937401	504.474	284.472	221.803	1.5387	4.85054	0.841048	0.00013301	0.000226532	7.1118e-05	6.20807e-05	0.0687774	0.113008	0.0366806	0.0322163
GEMS51	SS	USA	3	337.347	69.4048	21.6594	19.5641	1.10635	5.26371	0.0767601	62.7674	1.00935	269.483	9.20774	42.431	0.0845809	16.5633	25.0415	0.126084	0.26202	0.0945148	507.237	286.69	219.287	1.52666	4.76461	0.841048	0.000139235	0.000230624	7.5208e-05	6.41891e-05	0.0729799	0.11816	0.039396	0.0336873
GEMS59	NSS	USA	3	325.283	68.2611	21.1969	19.2505	1.10401	5.92296	0.0874256	59.8689	1.00214	261.217	9.06271	42.3851	0.0843531	16.3337	25.8171	0.126651	0.264164	0.0979778	511.87	285.574	226.749	1.54296	4.93484	0.841048	0.000133684	0.000227212	7.1798e-05	6.20992e-05	0.0720528	0.117715	0.0386379	0.0334932
GEMS61	TST	USA	3	335.268	69.3224	21.579	19.4469	1.10738	5.35184	0.0782901	61.7395	1.00638	268.968	9.19113	41.8821	0.0843451	16.4978	24.5306	0.125633	0.262098	0.0927953	505.992	285.9	219.926	1.52796	4.81032	0.841048	0.00013602	0.000229072	7.3658e-05	6.26146e-05	0.0708625	0.115403	0.038384	0.0326385
GY462	NSS	China	3	349.153	70.6183	22.1538	19.79	1.11094	5.79577	0.0825441	60.7892	1.00199	283.853	9.4323	43.1799	0.0849356	16.5287	26.235	0.125971	0.267996	0.0944786	506.686	285.537	221.596	1.51723	4.87105	0.841048	0.000147849	0.000236126	8.0708e-05	6.72406e-05	0.0776529	0.123044	0.0424266	0.0353102
HAI1134	NSS	China	3	326.861	68.5307	21.3927	19.1741	1.11004	4.95815	0.072181	61.7102	1.00722	261.344	9.05172	41.1148	0.0844747	16.3726	23.9572	0.125585	0.255622	0.0940846	499.135	284.138	216.573	1.52166	4.67181	0.841048	0.000137059	0.000229481	7.4068e-05	6.31736e-05	0.071654	0.114894	0.0387981	0.0329787
JI853	Mixed	China	3	338.763	69.6726	21.7893	19.5392	1.11039	5.72512	0.0827998	62.5989	1.00855	270.13	9.21847	43.0294	0.0846518	16.7238	25.2525	0.126372	0.265933	0.0949224	510.65	287.071	222.123	1.53112	4.80181	0.841048	0.000144792	0.000233851	7.8438e-05	6.64366e-05	0.0772601	0.122704	0.0418905	0.0354132
K12	NSS	China	3	334.171	69.4128	21.622	19.4328	1.10824	5.33385	0.0773777	62.5345	1.00934	266.565	9.16334	42.8677	0.0845178	16.6615	25.2982	0.126556	0.264984	0.095687	512.284	287.419	223.042	1.53593	4.78533	0.841048	0.000137969	0.000229925	7.4508e-05	6.3666e-05	0.0733973	0.119524	0.0396539	0.0338477
K14	NSS	China	3	345.438	70.2669	21.815	19.8397	1.1029	5.86673	0.0838852	60.9052	1.00276	279.788	9.3742	42.4625	0.0846414	16.4798	25.4065	0.125658	0.265463	0.0932744	506.371	285.015	222.561	1.51844	4.81116	0.841048	0.000143025	0.000232212	7.67946e-05	6.62302e-05	0.0746772	0.11972	0.0400473	0.0346464
LIAO5114	Mixed	China	3	354.942	71.1792	22.165	19.9973	1.10621	5.64064	0.0803372	62.22	1.00528	287.35	9.48053	42.5144	0.0842805	16.5705	25.0808	0.125236	0.263487	0.0911326	513.514	287.788	223.852	1.52068	4.83023	0.841048	0.00014483	0.00023392	7.8508e-05	6.64257e-05	0.0794284	0.123107	0.0432014	0.03627
LY	TST	China	3	349.397	70.5728	22.0465	19.852	1.10757	5.66125	0.0806547	63.2233	1.00906	279.94	9.37565	43.1249	0.0843993	16.7188	25.3528	0.125881	0.264515	0.0930886	516.837	289.378	223.332	1.52835	4.81932	0.841048	0.000143056	0.000232856	7.7439e-05	6.57307e-05	0.0789563	0.123993	0.0428151	0.0361724
LY042	NSS	China	3	328.87	68.8139	21.412	19.3305	1.10587	5.35675	0.0782828	60.5707	1.00333	264.768	9.1212	41.336	0.0842361	16.2929	24.6061	0.125538	0.258399	0.0939733	502.848	284.202	220.639	1.52798	4.82601	0.841048	0.000135711	0.000228834	7.3418e-05	6.25622e-05	0.070841	0.114866	0.0383562	0.0326503
M153	NSS	China	3	321.663	67.8548	21.0051	19.208	1.10019	5.69696	0.0835953	60.3376	1.0039	257.265	8.98772	41.5485	0.0842852	16.3945	24.4534	0.126141	0.262649	0.0954186	503.558	284.447	220.781	1.53875	4.87321	0.841048	0.000135567	0.000227886	7.2468e-05	6.3236e-05	0.0709252	0.115436	0.0378251	0.0331759
M97	NSS	China	3	318.849	67.7187	20.9454	19.1596	1.10067	5.32099	0.0782052	60.6693	1.00589	254.542	8.9539	41.2479	0.0842748	16.4605	23.721	0.126246	0.265944	0.0939929	502.925	285.554	217.231	1.53846	4.86411	0.841048	0.000131726	0.000225976	7.0558e-05	6.13837e-05	0.0673385	0.112008	0.0359622	0.0315144
MO17	NSS	China	3	341.934	69.941	21.8435	19.681	1.10799	6.03573	0.0866988	61.8403	1.00612	274.1	9.28737	42.412	0.0846852	16.5781	24.8597	0.125783	0.264761	0.0929004	505.655	285.655	219.81	1.51988	4.77165	0.841048	0.000141471	0.000231875	7.6458e-05	6.51244e-05	0.07361	0.1187	0.039691	0.033996
RY697	Mixed	China	3	333.758	69.3936	21.618	19.33	1.11141	5.60278	0.0811569	61.499	1.00602	267.381	9.17704	42.1474	0.0847566	16.5179	24.8297	0.12601	0.263991	0.0942187	502.631	285.037	218.288	1.52159	4.76241	0.841048	0.000140429	0.000231926	7.6509e-05	6.41518e-05	0.0727401	0.117662	0.0396604	0.0332406
RY713	NSS	China	3	374.473	72.8181	22.5967	20.4741	1.10436	5.64333	0.0795762	64.5521	1.00895	302.533	9.69529	44.5042	0.0846395	16.7675	27.106	0.125668	0.264043	0.0930939	523.431	288.64	233.513	1.51892	4.74279	0.841048	0.00015305	0.000238077	8.2658e-05	7.0318e-05	0.0895826	0.133612	0.0485569	0.0409121
SI434	NSS	China	3	327.367	68.5991	21.2181	19.3716	1.10073	5.5045	0.0798844	61.0264	1.00523	262.06	9.07769	41.5248	0.0847819	16.3631	24.5689	0.125895	0.260215	0.0949108	497.326	283.9	215.051	1.51933	4.75003	0.841048	0.000138203	0.00022951	7.4088e-05	6.42094e-05	0.0703347	0.114887	0.0376549	0.0327759
SW92E114	TST	China	3	340.2	69.6787	21.6528	19.7132	1.10242	5.58704	0.0805132	62.3131	1.00762	272.379	9.25854	42.4983	0.0846428	16.4551	25.5747	0.125913	0.25956	0.0949963	506.792	284.84	223.509	1.52242	4.69895	0.841048	0.000140536	0.000231125	7.5708e-05	6.49223e-05	0.0740411	0.11935	0.0398907	0.0342114
SY1032	Mixed	China	3	348.997	70.4016	21.729	20.0726	1.09632	5.39951	0.0772531	62.3135	1.00647	281.429	9.39601	41.9613	0.0843021	16.4921	24.6195	0.125159	0.260352	0.0912891	509.578	286.55	222.077	1.51914	4.75632	0.841048	0.000141063	0.000230135	7.4718e-05	6.62855e-05	0.0756776	0.119453	0.0398753	0.0357192
SY1077	Mixed	China	3	346.581	70.4488	21.9843	19.7751	1.108	5.54678	0.0794599	63.8373	1.0113	276.158	9.31944	43.253	0.0844804	16.7531	25.4784	0.126095	0.263437	0.0940905	515.624	289.098	222.644	1.529	4.76652	0.841048	0.000141583	0.000232125	7.6708e-05	6.50157e-05	0.0775479	0.123406	0.0421549	0.0354524
TY2	Mixed	China	3	338.377	69.6369	21.6435	19.6222	1.10492	5.86841	0.084276	62.077	1.00739	270.508	9.22582	42.6697	0.0847688	16.6068	25.143	0.126202	0.265022	0.0945029	506.491	285.762	220.584	1.52374	4.74952	0.841048	0.000141394	0.000231182	7.5768e-05	6.56709e-05	0.0742201	0.119585	0.0395993	0.0346415
W138	NSS	China	3	329.942	68.5356	21.4753	19.1806	1.11308	5.84093	0.0847733	60.7186	1.0036	264.613	9.091	41.5795	0.0845103	16.4573	24.2199	0.125898	0.263337	0.0942714	500.046	283.979	217.958	1.52786	4.82366	0.841048	0.000142108	0.000232617	7.72e-05	6.50653e-05	0.0740866	0.11743	0.0402023	0.0339881
YAN414	Mixed	China	3	343.075	70.0536	21.7687	19.7331	1.10397	5.45073	0.0788234	61.5937	1.00504	277.013	9.32946	42.6358	0.0848174	16.6016	25.1732	0.125912	0.266841	0.0932842	504.857	285.278	220.155	1.51908	4.76679	0.841048	0.000143875	0.000232869	7.7452e-05	6.644e-05	0.0747296	0.12002	0.0401429	0.0346274
YE488	Mixed	China	3	352.162	70.8928	22.0012	19.987	1.1033	5.83616	0.0829606	62.2977	1.00595	283.934	9.43473	43.2914	0.0846664	16.6356	25.951	0.125861	0.264938	0.0937054	514.081	287.825	224.276	1.52453	4.8383	0.841048	0.000144205	0.000232964	7.7547e-05	6.66917e-05	0.077788	0.123249	0.0418133	0.0359764
YU87-1	NSS	China	3	336.879	69.5235	21.75	19.4527	1.11105	5.38025	0.0780645	60.2924	1.00183	273.233	9.2706	41.4873	0.0841873	16.2926	24.8026	0.125418	0.260962	0.093171	507.849	285.399	223.201	1.52852	4.89547	0.841048	0.000134748	0.000228567	7.3148e-05	6.18762e-05	0.0702532	0.114654	0.0381124	0.0323063
YZ15	NSS	China	3	362.049	71.4972	22.2993	20.1241	1.10533	5.62565	0.0802126	63.4936	1.00859	292.119	9.52486	43.7099	0.0847514	16.629	26.6522	0.125815	0.261135	0.0945495	513.572	286.441	227.127	1.51924	4.69424	0.841048	0.000146866	0.000235408	7.9988e-05	6.6937e-05	0.0801225	0.125237	0.0438672	0.0362897
ZHENG22	Mixed	China	3	332.013	69.0772	21.4372	19.4501	1.10399	5.64495	0.0819114	61.2101	1.00554	266.035	9.15592	42.0255	0.0844102	16.3734	25.2529	0.126027	0.260695	0.0956489	507.321	285.068	223.564	1.53079	4.78427	0.841048	0.000135697	0.000228384	7.2968e-05	6.29189e-05	0.0708949	0.116159	0.0380567	0.0329466
ZHENG28	NSS	China	3	341.819	69.9894	21.646	19.8388	1.09919	6.21668	0.0891195	59.9055	1.00023	277.31	9.33712	42.4059	0.0843269	16.3755	25.715	0.125777	0.265705	0.0942891	512.177	285.792	227.066	1.52867	4.95861	0.841048	0.000138087	0.000229129	7.3708e-05	6.44318e-05	0.0732825	0.11843	0.0390527	0.034254
ZHENG29	Mixed	China	3	327.276	68.5004	21.2522	19.3664	1.10208	5.46255	0.0793407	61.1598	1.00602	261.866	9.08188	41.7952	0.0849311	16.4641	24.5096	0.126144	0.263846	0.0945577	497.62	283.53	216.32	1.51962	4.70789	0.841048	0.000138602	0.000229658	7.4238e-05	6.44499e-05	0.0701714	0.115106	0.0374555	0.0328066
ZHENG653	NSS	China	3	370.861	72.2992	22.6049	20.3888	1.10633	5.89642	0.0823962	64.0332	1.00843	299.473	9.65649	43.9105	0.0845406	16.7705	26.3044	0.125486	0.263464	0.0921526	520.447	289.161	228.521	1.51849	4.76832	0.841048	0.000151019	0.000237308	8.1888e-05	6.91027e-05	0.0851947	0.129476	0.0463765	0.0387608
ZZ03	NSS	China	3	326.803	68.306	21.2493	19.2334	1.10664	5.8407	0.0862202	59.9658	1.00146	262.748	9.07884	41.5836	0.084627	16.3765	24.5347	0.125853	0.264088	0.0943416	497.918	283.02	217.991	1.52229	4.85433	0.841048	0.000139825	0.000230501	7.5088e-05	6.48209e-05	0.0723208	0.116418	0.0386936	0.0336886

## Sheet: Table S5
Table S5. The phenotypic variations for 32 traits of the third internode of maize stem among the maize association panel of 383 inbred lines
Traits	Mean value	Minimum value	Median	Maximum value	Standard deviation	95% confidence interval for the mean		Coefficient of variation (%)
						Upper	Lower
SZ_A	341.64	303.82	340.69	398.84	15.16	340.12	343.16	4.44
SZ_P	69.78	65.94	69.69	74.41	1.35	69.65	69.92	1.94
SZ_LA	21.69	20.37	21.67	23.23	0.44	21.65	21.74	2.05
SZ_SA	19.7	18.51	19.68	21.06	0.41	19.66	19.74	2.07
SZ_LWR	1.1	1.09	1.1	1.12	0.00428	1.1	1.1	0.39
EZ_A	5.41	4.78	5.41	6.47	0.32	5.38	5.44	5.89
EZ_T	0.078	0.069	0.078	0.091	0.00438	0.078	0.078	5.61
PZ_A	62.69	58.32	62.49	69.25	1.7	62.52	62.86	2.71
PZ_T	1.01	1	1.01	1.02	0.00337	1.01	1.01	0.33
IZ_A	273.54	241.85	272.57	318.57	12.56	272.27	274.8	4.59
IZ_T	9.26	8.7	9.26	9.89	0.2	9.24	9.28	2.12
VB_A	42.83	39.55	42.74	47.41	1.13	42.72	42.94	2.63
VB_Aave	0.085	0.084	0.085	0.086	0.000372	0.085	0.085	0.44
PZ_VB_A	16.59	15.93	16.57	17.41	0.22	16.57	16.62	1.33
IZ_VB_A	25.49	22.92	25.4	29.03	0.97	25.39	25.59	3.81
VB_AreaRatio	0.13	0.13	0.13	0.13	0.000416	0.13	0.13	0.33
PZ_VB_AreaRatio	0.26	0.25	0.26	0.27	0.00322	0.26	0.26	1.23
IZ_VB_AreaRatio	0.095	0.09	0.095	0.103	0.00183	0.095	0.095	1.92
VB_N	508	490.6	507.8	533.5	5.82	507.38	508.55	1.15
PZ_VB_N	285.8	279.9	285.6	291.4	1.68	285.61	285.95	0.59
IZ_VB_N	222.5	213.2	222.3	240.5	3.71	222.12	222.87	1.67
VB_D	1.53	1.5	1.52	1.55	0.0078	1.52	1.53	0.51
PZ_VB_D	4.73	4.55	4.73	5.02	0.07	4.72	4.74	1.47
IZ_VB_D	0.84	0.84	0.84	0.84	4.59e-10	0.84	0.84	5.46e-08
PMOI	0.076	0.062	0.075	0.11	0.0065	0.075	0.077	8.57
MOA	0.12	0.1	0.12	0.15	0.0065	0.12	0.12	5.38
MOIAL	0.041	0.033	0.04	0.06	0.00366	0.04	0.041	8.96
MOIAS	0.035	0.029	0.035	0.05	0.00281	0.035	0.035	7.99
avePMOI	0.000143	0.000124	0.000142	0.000187	8.43e-06	0.000142	0.000144	5.9
aveMOA	0.000232	0.000222	0.000232	0.000257	4.7e-06	0.000232	0.000233	2.03
aveMOIAL	7.69e-05	6.68e-05	7.63e-05	0.000101	4.7e-06	7.64e-05	7.74e-05	6.2
aveMOIAS	6.61e-05	5.79e-05	6.57e-05	8.44e-05	3.68e-06	6.58e-05	6.65e-05	5.57

## Sheet: Table S6
Table S6. Differences of microanatomical traits among different regional subpopulations
Traits	P-value	China	CIMMYT	USA
SZ_A	0.0011**	338.88 b	344.83 a	340.05 ab
SZ_P	0.0068**	69.57 b	70.03 a	69.66 ab
SZ_LA	0.084	21.65	21.75	21.65
SZ_SA	6.82E-06***	19.60 b	19.81 a	19.67 b
SZ_LWR	1.24E-08***	1.11 a	1.10 b	1.10 b
EZ_A	0.86	5.4	5.42	5.42
EZ_T	0.86	0.078	0.078	0.078
PZ_A	1.13E-04***	62.31 b	63.09 a	62.61 ab
PZ_T	5.84E-04***	1.0077 b	1.0091 a	1.0084 ab
IZ_A	0.0030**	271.48 b	275.99 a	272.05 a
IZ_T	0.0031**	9.23 b	9.30 a	9.24 ab
VB_A	0.034*	42.68 b	43.00 a	42.78 ab
VB_Aave	0.58	0.085	0.085	0.085
PZ_VB_A	0.11	16.57	16.62	16.58
IZ_VB_A	0.054	25.37	25.62	25.46
VB_AreaRatio	0.13	0.13	0.13	0.13
PZ_VB_AreaRatio	0.12	0.26	0.26	0.26
IZ_VB_AreaRatio	0.25	0.095	0.095	0.095
VB_N	0.011*	507.0 b	508.9 a	508.1 ab
PZ_VB_N	0.043*	285.6 b	286.0 a	285.7 ab
IZ_VB_N	0.028*	221.9 b	223.0 a	222.8 ab
VB_D	0.033*	1.53 a	1.52 b	1.53 a
PZ_VB_D	0.0035**	4.74 a	4.72 b	4.73 ab
IZ_VB_D	0.33	0.84	0.84	0.84
PMOI	0.012*	0.0751 b	0.077 a	0.0754 ab
MOA	0.014*	0.120 b	0.122 a	0.121 b
MOIAL	0.044*	0.0404 b	0.0414 a	0.0405 ab
MOIAS	0.0028**	0.035 b	0.036 a	0.035 ab
avePMOI	0.043*	1.42E-04 b	1.44E-04 a	1.42E-04 ab
aveMOA	0.14	0.000232	0.000233	0.000232
aveMOIAL	0.14	7.65e-05	7.74e-05	7.64e-05
aveMOIAS	0.010*	6.56E-05 b	6.68E-05 a	6.58E-05 ab

## Sheet: Table S7
Table S7. The heritability of the investigated 32 phenotypic traits of maize stem and vascular bundles
Traits	Heritability
IZ_VB_D	0.720913
aveMOIAL	0.687352
avePMOI	0.681964
SZ_SA	0.680474
IZ_T	0.677505
IZ_A	0.676237
SZ_A	0.672609
SZ_P	0.670557
IZ_VB_CAR	0.664538
PZ_A	0.653923
MOIAL	0.650155
SZ_LA	0.646519
IZ_VB_N	0.64376
PZ_VB_D	0.640991
VB_D	0.636188
VB_Aave	0.632531
PZ_T	0.631719
IZ_VB_A	0.629732
PZ_VB_A	0.626916
VB_AreaRatio	0.607206
VB_A	0.601736
EZ_A	0.60139
aveMOIAS	0.583034
SZ_LWR	0.580286
PZ_VB_CAR	0.560239
MOA	0.550916
aveMOA	0.540284
aveMOA	0.540284
PZ_VB_N	0.530119
PMOI	0.521037
VB_N	0.48097
EZ_T	0.45521

## Sheet: Table S8
Table S8. Summary of trait-associated SNPs and candidate genes
Trait	Chr	Rs	Ps	P_value	Gene (ref v4)	Gene (ref v5)	PVE(%)	Description
VB_D	2	chr2.s_193817738	193817738	1.87773e-07	Zm00001d005958	Zm00001eb101320	0.0755	methyl binding domain 117
VB_A	4	chr4.s_172598327	172598327	1.2115e-06	Zm00001d051863	Zm00001eb190850	0.0658	cytochrome P450 714C3
	10	chr10.s_78458492	78458492	1.07018e-06	Zm00001d024565	Zm00001eb415920	0.0665	#N/A
	10	chr10.s_134986339	134986339	1.2003e-06	Zm00001d025966	Zm00001eb427660	0.0659	cysteine-type endopeptidase/ ubiquitin thiolesterase
	10	chr10.s_110298248	110298248	2.12597e-07	Zm00001d025233	Zm00001eb421100	0.0712	abi21 - ABI3-VP1-transcription factor 21
SZ_P	7	chr7.s_136823083	136823083	2.48853e-07	Zm00001d020927	Zm00001eb316610	0.074	putative protein kinase superfamily protein
SZ_LWR	8	chr8.s_154899688	154899688	1.08748e-06	Zm00001d011580	Zm00001eb360180	0.0664	putative leucine-rich repeat transmembrane protein kinase family
PZ_VB_D	10	chr10.s_90671057	90671057	1.31071e-07	Zm00001d024854	Zm00001eb418150	0.0773	lipopolysaccharide-modifying protein
PMOI	10	chr10.s_79478360	79478360	2.72823e-08	Zm00001d024588	Zm00001eb416110	0.0854	vesicle-associated membrane protein-associated protein A
	10	chr10.s_79578750	79578750	1.03003e-06	Zm00001d024591	Zm00001eb416130	0.0667	snRNP core Sm protein Sm-X5-like protein
	10	chr10.s_79578893	79578893	1.12704e-06	Zm00001d024591	Zm00001eb416130	0.0662	snRNP core Sm protein Sm-X5-like protein
	10	chr10.s_79589399	79589399	3.60829e-07	Zm00001d024593	Zm00001eb416130	0.0721	#N/A
MOIAS	1	chr1.s_63930173	63930173	9.27297e-07	Zm00001d029258	Zm00001eb017800	0.0672	Protein kinase superfamily protein
	10	chr10.s_79478360	79478360	1.74631e-08	Zm00001d024588	Zm00001eb416110	0.0877	vesicle-associated membrane protein-associated protein A
	10	chr10.s_79578750	79578750	2.95597e-07	Zm00001d024591	Zm00001eb416130	0.0731	snRNP core Sm protein Sm-X5-like protein
	10	chr10.s_79578893	79578893	4.56774e-07	Zm00001d024591	Zm00001eb416130	0.0709	snRNP core Sm protein Sm-X5-like protein
	10	chr10.s_79587706	79587706	1.21629e-06	Zm00001d024593	Zm00001eb416130	0.0658	#N/A
	10	chr10.s_79589300	79589300	1.03201e-06	Zm00001d024593	Zm00001eb416130	0.0666	#N/A
	10	chr10.s_79589399	79589399	1.6393e-07	Zm00001d024593	Zm00001eb416130	0.0762	#N/A
MOIAL	10	chr10.s_79478360	79478360	7.55901e-08	Zm00001d024588	Zm00001eb416110	0.0802	vesicle-associated membrane protein-associated protein A
	10	chr10.s_79589399	79589399	1.15681e-06	Zm00001d024593	Zm00001eb416130	0.066	#N/A
MOA	10	chr10.s_79478360	79478360	7.59558e-08	Zm00001d024588	Zm00001eb416110	0.0802	vesicle-associated membrane protein-associated protein A
	10	chr10.s_79589399	79589399	8.30377e-07	Zm00001d024593	Zm00001eb416130	0.0678	#N/A
IZ_VB_A	4	chr4.s_1261208	1261208	1.46897e-07	Zm00001d048608	Zm00001eb164580	0.0767	protein ALTERED XYLOGLUCAN 4
avePMOI	6	chr6.s_95866971	95866971	3.50096e-07	Zm00001d036637	Zm00001eb274250	0.0723	Protein JASON
	10	chr10.s_79478360	79478360	8.7997e-09	Zm00001d024588	Zm00001eb416110	0.0912	vesicle-associated membrane protein-associated protein A
	10	chr10.s_79578750	79578750	4.6923e-07	Zm00001d024591	Zm00001eb416130	0.0707	snRNP core Sm protein Sm-X5-like protein
	10	chr10.s_79578893	79578893	7.59355e-07	Zm00001d024591	Zm00001eb416130	0.0682	snRNP core Sm protein Sm-X5-like protein
	10	chr10.s_79589300	79589300	7.74557e-07	Zm00001d024593	Zm00001eb416130	0.0681	#N/A
	10	chr10.s_79589399	79589399	1.29062e-07	Zm00001d024593	Zm00001eb416130	0.0774	#N/A
aveMOIAS	6	chr6.s_95866971	95866971	7.99241e-07	Zm00001d036637	Zm00001eb274250	0.068	Protein JASON
	10	chr10.s_79478360	79478360	8.43277e-09	Zm00001d024588	Zm00001eb416110	0.0914	vesicle-associated membrane protein-associated protein A
	10	chr10.s_79578750	79578750	1.46023e-07	Zm00001d024591	Zm00001eb416130	0.0768	snRNP core Sm protein Sm-X5-like protein
	10	chr10.s_79578893	79578893	3.89516e-07	Zm00001d024591	Zm00001eb416130	0.0717	snRNP core Sm protein Sm-X5-like protein
	10	chr10.s_79587706	79587706	6.80957e-07	Zm00001d024593	Zm00001eb416130	0.0688	#N/A
	10	chr10.s_79588357	79588357	8.14798e-07	Zm00001d024593	Zm00001eb416130	0.0679	#N/A
	10	chr10.s_79589300	79589300	3.32706e-07	Zm00001d024593	Zm00001eb416130	0.0725	#N/A
	10	chr10.s_79589399	79589399	7.71572e-08	Zm00001d024593	Zm00001eb416130	0.0801	#N/A
aveMOIAL	6	chr6.s_95866971	95866971	3.3419e-07	Zm00001d036637	Zm00001eb274250	0.0725	Protein JASON
	10	chr10.s_79478360	79478360	2.20821e-08	Zm00001d024588	Zm00001eb416110	0.0865	vesicle-associated membrane protein-associated protein A
	10	chr10.s_79589399	79589399	4.05516e-07	Zm00001d024593	Zm00001eb416130	0.0715	#N/A
aveMOA	6	chr6.s_95866971	95866971	3.13157e-07	Zm00001d036637	Zm00001eb274250	0.0728	Protein JASON
	10	chr10.s_79478360	79478360	3.637e-08	Zm00001d024588	Zm00001eb416110	0.0839	vesicle-associated membrane protein-associated protein A
	10	chr10.s_79578750	79578750	1.01643e-06	Zm00001d024591	Zm00001eb416130	0.0667	snRNP core Sm protein Sm-X5-like protein
	10	chr10.s_79589399	79589399	3.25439e-07	Zm00001d024593	Zm00001eb416130	0.0726	#N/A

## Sheet: Table S9
Table S9. The genotypes of B73, ZZ01, and CIMBL86 at four loci
	group	chr10.s_79587706	chr10.s_79588357	chr10.s_79589300	chr10.s_79589399
B73	2	CC	TT	CC	TT
ZZ01	1	CC	TT	CC	TT
CIMBL86	1	CC	TT	CC	TT

## Sheet: Table S10
Table S10. The predictive accuracy of models for predicting the bending movement of stems
Model Name	Feature set	Feature names	Predicted traits	RMSE	MAE	MAPE	R2	R2_adjusted	STDEV
LR	Stem-related traits	['SZ_A', 'SZ_P', 'SZ_LA', 'SZ_SA', 'SZ_LWR']	BM10mm(NM)	0.112	0.088	0.635	0.553	0.548	0
Ridge	Stem-related traits	['SZ_A', 'SZ_P', 'SZ_LA', 'SZ_SA', 'SZ_LWR']	BM10mm(NM)	0.108	0.083	0.44	0.584	0.579	0.0132898
SVR	Stem-related traits	['SZ_A', 'SZ_P', 'SZ_LA', 'SZ_SA', 'SZ_LWR']	BM10mm(NM)	0.114	0.092	0.797	0.535	0.529	0.0496181
AdaBoost	Stem-related traits	['SZ_A', 'SZ_P', 'SZ_LA', 'SZ_SA', 'SZ_LWR']	BM10mm(NM)	0.103	0.081	0.801	0.623	0.618	0.0189511
RF	Stem-related traits	['SZ_A', 'SZ_P', 'SZ_LA', 'SZ_SA', 'SZ_LWR']	BM10mm(NM)	0.115	0.089	0.455	0.529	0.523	0.00816497
LR	Zone-related traits	['EZ_A', 'EZ_T', 'PZ_A', 'PZ_T', 'IZ_A', 'IZ_T']	BM10mm(NM)	0.086	0.062	0.265	0.738	0.703	1.19918e-16
Ridge	Zone-related traits	['EZ_A', 'EZ_T', 'PZ_A', 'PZ_T', 'IZ_A', 'IZ_T']	BM10mm(NM)	0.086	0.062	0.281	0.739	0.705	0.00057735
SVR	Zone-related traits	['EZ_A', 'EZ_T', 'PZ_A', 'PZ_T', 'IZ_A', 'IZ_T']	BM10mm(NM)	0.09	0.067	0.513	0.71	0.706	0.0825547
AdaBoost	Zone-related traits	['EZ_A', 'EZ_T', 'PZ_A', 'PZ_T', 'IZ_A', 'IZ_T']	BM10mm(NM)	0.101	0.081	0.773	0.638	0.633	0.00944659
RF	Zone-related traits	['EZ_A', 'EZ_T', 'PZ_A', 'PZ_T', 'IZ_A', 'IZ_T']	BM10mm(NM)	0.099	0.073	0.382	0.649	0.643	0.00805044
LR	VBs-related traits	['VB_N', 'VB_A', 'VB_Aave', 'VB_D', 'VB_AreaRatio', 'PZ_VB_AreaRatio', 'IZ_VB_AreaRatio', 'PZ_VB_N', 'PZ_VB_A', 'IZ_VB_N', 'IZ_VB_A', 'PZ_VB_D', 'IZ_VB_D', 'avePMOI', 'aveMOA', 'aveMOIAL', 'aveMOIAS', 'PMOI', 'MOA', 'MOIAL', 'MOIAS']	BM10mm(NM)	0.093	0.069	0.496	0.689	0.672	0
Ridge	VBs-related traits	['VB_N', 'VB_A', 'VB_Aave', 'VB_D', 'VB_AreaRatio', 'PZ_VB_AreaRatio', 'IZ_VB_AreaRatio', 'PZ_VB_N', 'PZ_VB_A', 'IZ_VB_N', 'IZ_VB_A', 'PZ_VB_D', 'IZ_VB_D', 'avePMOI', 'aveMOA', 'aveMOIAL', 'aveMOIAS', 'PMOI', 'MOA', 'MOIAL', 'MOIAS']	BM10mm(NM)	0.092	0.069	0.375	0.7	0.684	0.00617599
SVR	VBs-related traits	['VB_N', 'VB_A', 'VB_Aave', 'VB_D', 'VB_AreaRatio', 'PZ_VB_AreaRatio', 'IZ_VB_AreaRatio', 'PZ_VB_N', 'PZ_VB_A', 'IZ_VB_N', 'IZ_VB_A', 'PZ_VB_D', 'IZ_VB_D', 'avePMOI', 'aveMOA', 'aveMOIAL', 'aveMOIAS', 'PMOI', 'MOA', 'MOIAL', 'MOIAS']	BM10mm(NM)	0.105	0.078	0.386	0.603	0.581	0.11883
AdaBoost	VBs-related traits	['VB_N', 'VB_A', 'VB_Aave', 'VB_D', 'VB_AreaRatio', 'PZ_VB_AreaRatio', 'IZ_VB_AreaRatio', 'PZ_VB_N', 'PZ_VB_A', 'IZ_VB_N', 'IZ_VB_A', 'PZ_VB_D', 'IZ_VB_D', 'avePMOI', 'aveMOA', 'aveMOIAL', 'aveMOIAS', 'PMOI', 'MOA', 'MOIAL', 'MOIAS']	BM10mm(NM)	0.104	0.081	0.726	0.614	0.593	0.0140441
RF	VBs-related traits	['VB_N', 'VB_A', 'VB_Aave', 'VB_D', 'VB_AreaRatio', 'PZ_VB_AreaRatio', 'IZ_VB_AreaRatio', 'PZ_VB_N', 'PZ_VB_A', 'IZ_VB_N', 'IZ_VB_A', 'PZ_VB_D', 'IZ_VB_D', 'avePMOI', 'aveMOA', 'aveMOIAL', 'aveMOIAS', 'PMOI', 'MOA', 'MOIAL', 'MOIAS']	BM10mm(NM)	0.098	0.071	0.346	0.659	0.64	0.00892028
LR	All traits	['SZ_A', 'SZ_P', 'SZ_LA', 'SZ_SA', 'SZ_LWR', 'EZ_A', 'EZ_T', 'PZ_A', 'PZ_T', 'IZ_A', 'IZ_T', 'VB_N', 'VB_A', 'VB_Aave', 'VB_D', 'VB_AreaRatio', 'PZ_VB_AreaRatio', 'IZ_VB_AreaRatio', 'PZ_VB_N', 'PZ_VB_A', 'IZ_VB_N', 'IZ_VB_A', 'PZ_VB_D', 'IZ_VB_D', 'avePMOI', 'aveMOA', 'aveMOIAL', 'aveMOIAS', 'PMOI', 'MOA', 'MOIAL', 'MOIAS']	BM10mm(NM)	0.096	0.072	0.667	0.67	0.641	0.000377964
Ridge	All traits	['SZ_A', 'SZ_P', 'SZ_LA', 'SZ_SA', 'SZ_LWR', 'EZ_A', 'EZ_T', 'PZ_A', 'PZ_T', 'IZ_A', 'IZ_T', 'VB_N', 'VB_A', 'VB_Aave', 'VB_D', 'VB_AreaRatio', 'PZ_VB_AreaRatio', 'IZ_VB_AreaRatio', 'PZ_VB_N', 'PZ_VB_A', 'IZ_VB_N', 'IZ_VB_A', 'PZ_VB_D', 'IZ_VB_D', 'avePMOI', 'aveMOA', 'aveMOIAL', 'aveMOIAS', 'PMOI', 'MOA', 'MOIAL', 'MOIAS']	BM10mm(NM)	0.09	0.065	0.374	0.712	0.687	0.0106838
SVR	All traits	['SZ_A', 'SZ_P', 'SZ_LA', 'SZ_SA', 'SZ_LWR', 'EZ_A', 'EZ_T', 'PZ_A', 'PZ_T', 'IZ_A', 'IZ_T', 'VB_N', 'VB_A', 'VB_Aave', 'VB_D', 'VB_AreaRatio', 'PZ_VB_AreaRatio', 'IZ_VB_AreaRatio', 'PZ_VB_N', 'PZ_VB_A', 'IZ_VB_N', 'IZ_VB_A', 'PZ_VB_D', 'IZ_VB_D', 'avePMOI', 'aveMOA', 'aveMOIAL', 'aveMOIAS', 'PMOI', 'MOA', 'MOIAL', 'MOIAS']	BM10mm(NM)	0.113	0.084	0.389	0.546	0.507	0.0718046
AdaBoost	All traits	['SZ_A', 'SZ_P', 'SZ_LA', 'SZ_SA', 'SZ_LWR', 'EZ_A', 'EZ_T', 'PZ_A', 'PZ_T', 'IZ_A', 'IZ_T', 'VB_N', 'VB_A', 'VB_Aave', 'VB_D', 'VB_AreaRatio', 'PZ_VB_AreaRatio', 'IZ_VB_AreaRatio', 'PZ_VB_N', 'PZ_VB_A', 'IZ_VB_N', 'IZ_VB_A', 'PZ_VB_D', 'IZ_VB_D', 'avePMOI', 'aveMOA', 'aveMOIAL', 'aveMOIAS', 'PMOI', 'MOA', 'MOIAL', 'MOIAS']	BM10mm(NM)	0.096	0.076	0.761	0.672	0.644	0.0186892
RF	All traits	['SZ_A', 'SZ_P', 'SZ_LA', 'SZ_SA', 'SZ_LWR', 'EZ_A', 'EZ_T', 'PZ_A', 'PZ_T', 'IZ_A', 'IZ_T', 'VB_N', 'VB_A', 'VB_Aave', 'VB_D', 'VB_AreaRatio', 'PZ_VB_AreaRatio', 'IZ_VB_AreaRatio', 'PZ_VB_N', 'PZ_VB_A', 'IZ_VB_N', 'IZ_VB_A', 'PZ_VB_D', 'IZ_VB_D', 'avePMOI', 'aveMOA', 'aveMOIAL', 'aveMOIAS', 'PMOI', 'MOA', 'MOIAL', 'MOIAS']	BM10mm(NM)	0.092	0.065	0.338	0.7	0.674	0.0109458
LR	Top-5 key traits	['PZ_VB_A', 'PZ_A', 'PZ_T', 'VB_A', 'MOA']	BM10mm(NM)	0.088	0.071	0.449	0.722	0.719	1.19918e-16
Ridge	Top-5 key traits	['PZ_VB_A', 'PZ_A', 'PZ_T', 'VB_A', 'MOA']	BM10mm(NM)	0.089	0.071	0.493	0.719	0.715	0.00125357
SVR	Top-5 key traits	['PZ_VB_A', 'PZ_A', 'PZ_T', 'VB_A', 'MOA']	BM10mm(NM)	0.111	0.091	1.06	0.562	0.556	0.0576265
AdaBoost	Top-5 key traits	['PZ_VB_A', 'PZ_A', 'PZ_T', 'VB_A', 'MOA']	BM10mm(NM)	0.099	0.082	0.935	0.653	0.648	0.022109
RF	Top-5 key traits	['PZ_VB_A', 'PZ_A', 'PZ_T', 'VB_A', 'MOA']	BM10mm(NM)	0.092	0.069	0.356	0.699	0.695	0.00648074
Model Name	Feature set	Feature names	Predicted traits	RMSE	MAE	MAPE	R2	R2_adjusted	STDEV
LR	Stem-related traits	['SZ_A', 'SZ_P', 'SZ_LA', 'SZ_SA', 'SZ_LWR']	BMMax(NM)	0.132	0.103	0.771	0.565	0.559	0
Ridge	Stem-related traits	['SZ_A', 'SZ_P', 'SZ_LA', 'SZ_SA', 'SZ_LWR']	BMMax(NM)	0.128	0.097	0.456	0.593	0.587	0.0124461
SVR	Stem-related traits	['SZ_A', 'SZ_P', 'SZ_LA', 'SZ_SA', 'SZ_LWR']	BMMax(NM)	0.136	0.107	0.881	0.54	0.534	0.0537175
AdaBoost	Stem-related traits	['SZ_A', 'SZ_P', 'SZ_LA', 'SZ_SA', 'SZ_LWR']	BMMax(NM)	0.128	0.101	0.808	0.593	0.588	0.0239334
RF	Stem-related traits	['SZ_A', 'SZ_P', 'SZ_LA', 'SZ_SA', 'SZ_LWR']	BMMax(NM)	0.136	0.1	0.452	0.543	0.538	0.00644759
LR	Zone-related traits	['EZ_A', 'EZ_T', 'PZ_A', 'PZ_T', 'IZ_A', 'IZ_T']	BMMax(NM)	0.109	0.078	0.245	0.704	0.7	1.19918e-16
Ridge	Zone-related traits	['EZ_A', 'EZ_T', 'PZ_A', 'PZ_T', 'IZ_A', 'IZ_T']	BMMax(NM)	0.109	0.078	0.249	0.705	0.7	0.00161835
SVR	Zone-related traits	['EZ_A', 'EZ_T', 'PZ_A', 'PZ_T', 'IZ_A', 'IZ_T']	BMMax(NM)	0.111	0.081	0.56	0.695	0.69	0.0840553
AdaBoost	Zone-related traits	['EZ_A', 'EZ_T', 'PZ_A', 'PZ_T', 'IZ_A', 'IZ_T']	BMMax(NM)	0.129	0.099	0.986	0.589	0.583	0.0150048
RF	Zone-related traits	['EZ_A', 'EZ_T', 'PZ_A', 'PZ_T', 'IZ_A', 'IZ_T']	BMMax(NM)	0.122	0.088	0.354	0.633	0.628	0.00671884
LR	VBs-related traits	['VB_N', 'VB_A', 'VB_Aave', 'VB_D', 'VB_AreaRatio', 'PZ_VB_AreaRatio', 'IZ_VB_AreaRatio', 'PZ_VB_N', 'PZ_VB_A', 'IZ_VB_N', 'IZ_VB_A', 'PZ_VB_D', 'IZ_VB_D', 'avePMOI', 'aveMOA', 'aveMOIAL', 'aveMOIAS', 'PMOI', 'MOA', 'MOIAL', 'MOIAS']	BMMax(NM)	0.112	0.083	0.511	0.686	0.669	0
Ridge	VBs-related traits	['VB_N', 'VB_A', 'VB_Aave', 'VB_D', 'VB_AreaRatio', 'PZ_VB_AreaRatio', 'IZ_VB_AreaRatio', 'PZ_VB_N', 'PZ_VB_A', 'IZ_VB_N', 'IZ_VB_A', 'PZ_VB_D', 'IZ_VB_D', 'avePMOI', 'aveMOA', 'aveMOIAL', 'aveMOIAS', 'PMOI', 'MOA', 'MOIAL', 'MOIAS']	BMMax(NM)	0.117	0.086	0.376	0.66	0.641	0.0139608
SVR	VBs-related traits	['VB_N', 'VB_A', 'VB_Aave', 'VB_D', 'VB_AreaRatio', 'PZ_VB_AreaRatio', 'IZ_VB_AreaRatio', 'PZ_VB_N', 'PZ_VB_A', 'IZ_VB_N', 'IZ_VB_A', 'PZ_VB_D', 'IZ_VB_D', 'avePMOI', 'aveMOA', 'aveMOIAL', 'aveMOIAS', 'PMOI', 'MOA', 'MOIAL', 'MOIAS']	BMMax(NM)	0.119	0.091	0.458	0.649	0.63	0.131251
AdaBoost	VBs-related traits	['VB_N', 'VB_A', 'VB_Aave', 'VB_D', 'VB_AreaRatio', 'PZ_VB_AreaRatio', 'IZ_VB_AreaRatio', 'PZ_VB_N', 'PZ_VB_A', 'IZ_VB_N', 'IZ_VB_A', 'PZ_VB_D', 'IZ_VB_D', 'avePMOI', 'aveMOA', 'aveMOIAL', 'aveMOIAS', 'PMOI', 'MOA', 'MOIAL', 'MOIAS']	BMMax(NM)	0.123	0.096	0.829	0.623	0.602	0.0136835
RF	VBs-related traits	['VB_N', 'VB_A', 'VB_Aave', 'VB_D', 'VB_AreaRatio', 'PZ_VB_AreaRatio', 'IZ_VB_AreaRatio', 'PZ_VB_N', 'PZ_VB_A', 'IZ_VB_N', 'IZ_VB_A', 'PZ_VB_D', 'IZ_VB_D', 'avePMOI', 'aveMOA', 'aveMOIAL', 'aveMOIAS', 'PMOI', 'MOA', 'MOIAL', 'MOIAS']	BMMax(NM)	0.121	0.088	0.37	0.633	0.613	0.00666905
LR	Combined traits	['SZ_A', 'SZ_P', 'SZ_LA', 'SZ_SA', 'SZ_LWR', 'EZ_A', 'EZ_T', 'PZ_A', 'PZ_T', 'IZ_A', 'IZ_T', 'VB_N', 'VB_A', 'VB_Aave', 'VB_D', 'VB_AreaRatio', 'PZ_VB_AreaRatio', 'IZ_VB_AreaRatio', 'PZ_VB_N', 'PZ_VB_A', 'IZ_VB_N', 'IZ_VB_A', 'PZ_VB_D', 'IZ_VB_D', 'avePMOI', 'aveMOA', 'aveMOIAL', 'aveMOIAS', 'PMOI', 'MOA', 'MOIAL', 'MOIAS']	BMMax(NM)	0.114	0.086	0.664	0.675	0.647	1.19918e-16
Ridge	Combined traits	['SZ_A', 'SZ_P', 'SZ_LA', 'SZ_SA', 'SZ_LWR', 'EZ_A', 'EZ_T', 'PZ_A', 'PZ_T', 'IZ_A', 'IZ_T', 'VB_N', 'VB_A', 'VB_Aave', 'VB_D', 'VB_AreaRatio', 'PZ_VB_AreaRatio', 'IZ_VB_AreaRatio', 'PZ_VB_N', 'PZ_VB_A', 'IZ_VB_N', 'IZ_VB_A', 'PZ_VB_D', 'IZ_VB_D', 'avePMOI', 'aveMOA', 'aveMOIAL', 'aveMOIAS', 'PMOI', 'MOA', 'MOIAL', 'MOIAS']	BMMax(NM)	0.112	0.082	0.346	0.689	0.662	0.00415761
SVR	Combined traits	['SZ_A', 'SZ_P', 'SZ_LA', 'SZ_SA', 'SZ_LWR', 'EZ_A', 'EZ_T', 'PZ_A', 'PZ_T', 'IZ_A', 'IZ_T', 'VB_N', 'VB_A', 'VB_Aave', 'VB_D', 'VB_AreaRatio', 'PZ_VB_AreaRatio', 'IZ_VB_AreaRatio', 'PZ_VB_N', 'PZ_VB_A', 'IZ_VB_N', 'IZ_VB_A', 'PZ_VB_D', 'IZ_VB_D', 'avePMOI', 'aveMOA', 'aveMOIAL', 'aveMOIAS', 'PMOI', 'MOA', 'MOIAL', 'MOIAS']	BMMax(NM)	0.128	0.093	0.295	0.591	0.556	0.0625418
AdaBoost	Combined traits	['SZ_A', 'SZ_P', 'SZ_LA', 'SZ_SA', 'SZ_LWR', 'EZ_A', 'EZ_T', 'PZ_A', 'PZ_T', 'IZ_A', 'IZ_T', 'VB_N', 'VB_A', 'VB_Aave', 'VB_D', 'VB_AreaRatio', 'PZ_VB_AreaRatio', 'IZ_VB_AreaRatio', 'PZ_VB_N', 'PZ_VB_A', 'IZ_VB_N', 'IZ_VB_A', 'PZ_VB_D', 'IZ_VB_D', 'avePMOI', 'aveMOA', 'aveMOIAL', 'aveMOIAS', 'PMOI', 'MOA', 'MOIAL', 'MOIAS']	BMMax(NM)	0.119	0.092	0.701	0.648	0.618	0.0130694
RF	Combined traits	['SZ_A', 'SZ_P', 'SZ_LA', 'SZ_SA', 'SZ_LWR', 'EZ_A', 'EZ_T', 'PZ_A', 'PZ_T', 'IZ_A', 'IZ_T', 'VB_N', 'VB_A', 'VB_Aave', 'VB_D', 'VB_AreaRatio', 'PZ_VB_AreaRatio', 'IZ_VB_AreaRatio', 'PZ_VB_N', 'PZ_VB_A', 'IZ_VB_N', 'IZ_VB_A', 'PZ_VB_D', 'IZ_VB_D', 'avePMOI', 'aveMOA', 'aveMOIAL', 'aveMOIAS', 'PMOI', 'MOA', 'MOIAL', 'MOIAS']	BMMax(NM)	0.117	0.082	0.339	0.661	0.632	0.00578586
LR	Top-5 key traits	['PZ_VB_A', 'PZ_A', 'PZ_T', 'VB_A', 'MOA']	BMMax(NM)	0.091	0.069	0.395	0.703	0.7	1.19918e-16
Ridge	Top-5 key traits	['PZ_VB_A', 'PZ_A', 'PZ_T', 'VB_A', 'MOA']	BMMax(NM)	0.091	0.069	0.372	0.706	0.702	0.00113389
SVR	Top-5 key traits	['PZ_VB_A', 'PZ_A', 'PZ_T', 'VB_A', 'MOA']	BMMax(NM)	0.114	0.089	0.915	0.54	0.534	0.0621714
AdaBoost	Top-5 key traits	['PZ_VB_A', 'PZ_A', 'PZ_T', 'VB_A', 'MOA']	BMMax(NM)	0.106	0.083	0.896	0.602	0.597	0.0155823
RF	Top-5 key traits	['PZ_VB_A', 'PZ_A', 'PZ_T', 'VB_A', 'MOA']	BMMax(NM)	0.1	0.075	0.367	0.644	0.64	0.0052915

[truncated: 2 more sheets: Table S11, Table S12]
